# Supplementary material for: A simulation study of gene-by-environment interactions in GWAS implies ample hidden effects
Source: Front Genet. 2014 Jul 21;5:225. doi: 10.3389/fgene.2014.00225 (PMC4104702; doi:10.3389/fgene.2014.00225)
Supplement: Supplementary file 1 [file DataSheet1.XLSX]

## Sheet: SuppTable_1A
	Supplementary Table 1A. Summary results for the parameter space explored under Scenario A - Model 1
	Each row summarizes the results of five permutations
	% Perturbed SNPs	Factor of perturbation	Heritability in modern environment	Number of perturbed SNPs	% simulations Pvalue GRSxE <0.05	% simulations Pvalue GRSxE <5x10-8	Average number of SNPs with GxE P<5x10-8
	1	1.05	37.1	25	0	0	0
	1	1.1	37.2	25	0	0	0
	1	1.15	37.2	25	0	0	0
	1	1.2	37.2	25	20	20	0
	1	1.25	37.2	25	20	0	0
	1	1.3	37.7	25	60	0	0
	1	1.35	37.4	25	20	0	0
	1	1.4	37.7	25	60	20	0
	1	1.45	38.1	25	100	40	0
	1	1.5	37.7	25	80	20	0
	1	1.55	38.4	25	100	60	0
	1	1.6	38.9	25	100	40	0
	1	1.65	38.9	25	100	20	0
	1	1.7	39.6	25	100	20	0
	1	1.75	39.8	25	100	20	0
	1	1.8	39.8	25	100	20	0
	1	1.85	40	25	100	20	0
	1	1.9	40.4	25	100	60	0.2
	1	1.95	41	25	100	20	0
	1	2	41	25	100	60	0
	2	1.05	37	50	20	0	0
	2	1.1	37.2	50	0	0	0
	2	1.15	37.3	50	40	0	0
	2	1.2	37.8	50	40	0	0
	2	1.25	37.9	50	60	0	0
	2	1.3	38.7	50	40	20	0
	2	1.35	38.9	50	80	20	0
	2	1.4	39.8	50	100	0	0
	2	1.45	40.8	50	80	0	0
	2	1.5	40.7	50	100	40	0
	2	1.55	41.5	50	100	0	0
	2	1.6	42.2	50	100	40	0
	2	1.65	44.1	50	100	40	0
	2	1.7	45.1	50	100	80	0
	2	1.75	45.6	50	100	80	0
	2	1.8	46.6	50	100	100	0
	2	1.85	46.1	50	100	80	0
	2	1.9	49.5	50	100	100	0
	2	1.95	49.8	50	100	100	0
	2	2	52.2	50	100	100	0
	3	1.05	37.1	75	0	0	0
	3	1.1	37.3	75	0	0	0
	3	1.15	37.9	75	20	20	0
	3	1.2	38.8	75	80	0	0
	3	1.25	39.4	75	40	0	0
	3	1.3	40.6	75	100	60	0
	3	1.35	41.5	75	100	20	0
	3	1.4	43.4	75	100	20	0
	3	1.45	43.6	75	100	0	0
	3	1.5	45.7	75	100	40	0
	3	1.55	46.6	75	100	60	0
	3	1.6	48.9	75	100	60	0
	3	1.65	49.2	75	100	100	0
	3	1.7	50.9	75	100	100	0
	3	1.75	53	75	100	100	0
	3	1.8	57.1	75	100	100	0
	3	1.85	57.8	75	100	100	0
	3	1.9	57.6	75	100	100	0
	3	1.95	59.5	75	100	100	0
	3	2	61.5	75	100	100	0
	4	1.05	37.3	100	20	0	0
	4	1.1	37.8	100	0	0	0
	4	1.15	38.8	100	0	0	0
	4	1.2	39.7	100	40	20	0
	4	1.25	41.2	100	100	40	0
	4	1.3	43.1	100	100	40	0
	4	1.35	44.5	100	100	40	0
	4	1.4	46.7	100	100	0	0
	4	1.45	48.4	100	100	20	0
	4	1.5	51.8	100	100	100	0
	4	1.55	53.2	100	100	60	0
	4	1.6	53.2	100	100	100	0
	4	1.65	57.8	100	100	100	0
	4	1.7	58.8	100	100	100	0
	4	1.75	62.2	100	100	100	0
	4	1.8	62.2	100	100	100	0
	4	1.85	65.7	100	100	100	0.2
	4	1.9	67.4	100	100	100	0
	4	1.95	69.7	100	100	100	0.2
	4	2	69	100	100	100	0
	5	1.05	37.3	125	0	0	0
	5	1.1	38	125	60	20	0
	5	1.15	39.7	125	20	0	0
	5	1.2	41.1	125	40	20	0
	5	1.25	42.8	125	100	20	0
	5	1.3	45.5	125	100	20	0
	5	1.35	48.2	125	100	40	0
	5	1.4	50.8	125	100	60	0
	5	1.45	53.3	125	100	40	0
	5	1.5	55.8	125	100	80	0
	5	1.55	57.9	125	100	100	0
	5	1.6	60.4	125	100	100	0
	5	1.65	62.3	125	100	80	0
	5	1.7	66.3	125	100	100	0
	5	1.75	67.2	125	100	100	0
	5	1.8	69.2	125	100	100	0
	5	1.85	73	125	100	100	0
	5	1.9	71.4	125	100	100	0
	5	1.95	75.4	125	100	100	0.2
	5	2	76	125	100	100	0
	6	1.05	37.6	150	0	0	0
	6	1.1	38.3	150	20	0	0
	6	1.15	40.3	150	80	20	0
	6	1.2	42.9	150	80	20	0
	6	1.25	46.2	150	80	20	0
	6	1.3	48	150	100	0	0
	6	1.35	52	150	100	20	0
	6	1.4	54.1	150	100	20	0
	6	1.45	59.2	150	100	100	0
	6	1.5	61.2	150	100	100	0
	6	1.55	64.2	150	100	100	0
	6	1.6	67.6	150	100	100	0
	6	1.65	68.8	150	100	100	0
	6	1.7	71.9	150	100	100	0
	6	1.75	71.8	150	100	100	0
	6	1.8	75.4	150	100	100	0
	6	1.85	76.1	150	100	100	0
	6	1.9	78.8	150	100	100	0
	6	1.95	79.3	150	100	100	0
	6	2	81.1	150	100	100	0.2
	7	1.05	37.3	175	20	0	0
	7	1.1	39.1	175	80	0	0
	7	1.15	41.5	175	60	20	0
	7	1.2	44.2	175	100	20	0
	7	1.25	47.3	175	100	0	0
	7	1.3	51.7	175	100	0	0
	7	1.35	54.7	175	100	40	0
	7	1.4	58.4	175	100	60	0
	7	1.45	62.2	175	100	100	0
	7	1.5	66.8	175	100	100	0
	7	1.55	69.5	175	100	100	0
	7	1.6	70.2	175	100	100	0
	7	1.65	74.4	175	100	100	0
	7	1.7	76.3	175	100	100	0
	7	1.75	77.2	175	100	100	0
	7	1.8	79.8	175	100	100	0
	7	1.85	80.7	175	100	100	0
	7	1.9	82.3	175	100	100	0
	7	1.95	83.7	175	100	100	0
	7	2	84.9	175	100	100	0.2
	8	1.05	37.5	200	40	0	0
	8	1.1	39.4	200	60	20	0
	8	1.15	42.7	200	60	20	0
	8	1.2	46.2	200	80	60	0
	8	1.25	50	200	100	20	0
	8	1.3	54.7	200	100	60	0
	8	1.35	59.6	200	100	60	0
	8	1.4	64.8	200	100	80	0
	8	1.45	66.8	200	100	60	0
	8	1.5	70	200	100	100	0
	8	1.55	72.7	200	100	100	0
	8	1.6	73.9	200	100	100	0
	8	1.65	77.6	200	100	100	0
	8	1.7	79.7	200	100	100	0
	8	1.75	82	200	100	100	0
	8	1.8	84	200	100	100	0
	8	1.85	84.4	200	100	100	0
	8	1.9	84.6	200	100	100	0
	8	1.95	86.9	200	100	100	0
	8	2	88.1	200	100	100	0
	9	1.05	38	225	20	0	0
	9	1.1	40.3	225	20	0	0
	9	1.15	43.7	225	80	20	0
	9	1.2	48.4	225	80	0	0
	9	1.25	52.7	225	100	20	0
	9	1.3	58.4	225	100	40	0
	9	1.35	63.2	225	100	80	0
	9	1.4	65.3	225	100	100	0
	9	1.45	69.9	225	100	100	0
	9	1.5	74.6	225	100	100	0
	9	1.55	76.2	225	100	100	0
	9	1.6	78.5	225	100	100	0
	9	1.65	81.3	225	100	100	0
	9	1.7	83	225	100	100	0
	9	1.75	84.4	225	100	100	0
	9	1.8	86	225	100	100	0
	9	1.85	86.7	225	100	100	0
	9	1.9	88.9	225	100	100	0
	9	1.95	89.2	225	100	100	0.2
	9	2	90.6	225	100	100	0
	10	1.05	37.9	250	40	0	0
	10	1.1	41.2	250	40	0	0
	10	1.15	45.2	250	80	20	0
	10	1.2	50.3	250	80	0	0
	10	1.25	54.8	250	100	60	0
	10	1.3	61.1	250	100	80	0
	10	1.35	64.7	250	100	100	0
	10	1.4	69.2	250	100	100	0
	10	1.45	73.4	250	100	100	0
	10	1.5	77.6	250	100	100	0
	10	1.55	79.6	250	100	100	0
	10	1.6	80.9	250	100	100	0
	10	1.65	83.6	250	100	100	0
	10	1.7	85.6	250	100	100	0
	10	1.75	87	250	100	100	0
	10	1.8	88.1	250	100	100	0.2
	10	1.85	89.1	250	100	100	0
	10	1.9	90.3	250	100	100	0.2
	10	1.95	91.5	250	100	100	0
	10	2	92.1	250	100	100	0.4
	11	1.05	38.3	275	60	20	0
	11	1.1	41.6	275	20	0	0
	11	1.15	47.2	275	80	20	0
	11	1.2	52.1	275	100	0	0
	11	1.25	58.5	275	100	0	0
	11	1.3	64.8	275	100	60	0
	11	1.35	69	275	100	100	0
	11	1.4	73.2	275	100	100	0
	11	1.45	77.4	275	100	100	0
	11	1.5	78.7	275	100	100	0
	11	1.55	82.3	275	100	100	0
	11	1.6	83.9	275	100	100	0
	11	1.65	85.5	275	100	100	0
	11	1.7	87.5	275	100	100	0
	11	1.75	88.6	275	100	100	0
	11	1.8	90.4	275	100	100	0
	11	1.85	90.1	275	100	100	0
	11	1.9	91.9	275	100	100	0
	11	1.95	92.4	275	100	100	0.2
	11	2	93.1	275	100	100	0
	12	1.05	38.7	300	0	0	0
	12	1.1	42.6	300	20	0	0
	12	1.15	48.2	300	100	0	0
	12	1.2	56	300	100	20	0
	12	1.25	61.2	300	100	20	0
	12	1.3	67	300	100	60	0
	12	1.35	71.6	300	100	100	0
	12	1.4	75.8	300	100	100	0
	12	1.45	77.7	300	100	100	0
	12	1.5	81.4	300	100	100	0
	12	1.55	83.3	300	100	100	0
	12	1.6	85.6	300	100	100	0
	12	1.65	87.8	300	100	100	0
	12	1.7	89.7	300	100	100	0
	12	1.75	90.2	300	100	100	0
	12	1.8	91.4	300	100	100	0
	12	1.85	91.7	300	100	100	0
	12	1.9	93.2	300	100	100	0.2
	12	1.95	93.6	300	100	100	0
	12	2	94	300	100	100	0.2
	13	1.05	38.7	325	40	20	0
	13	1.1	43.7	325	80	40	0
	13	1.15	50	325	80	40	0
	13	1.2	56.9	325	100	20	0
	13	1.25	63.8	325	100	40	0
	13	1.3	69.8	325	100	80	0
	13	1.35	74.1	325	100	100	0
	13	1.4	78	325	100	100	0
	13	1.45	81.4	325	100	100	0
	13	1.5	83.5	325	100	100	0
	13	1.55	85.6	325	100	100	0
	13	1.6	87.6	325	100	100	0
	13	1.65	89.3	325	100	100	0
	13	1.7	90.3	325	100	100	0
	13	1.75	91.2	325	100	100	0
	13	1.8	92.5	325	100	100	0
	13	1.85	93.1	325	100	100	0.2
	13	1.9	94	325	100	100	0.2
	13	1.95	94.5	325	100	100	0
	13	2	94.8	325	100	100	0.2
	14	1.05	39.3	350	20	0	0
	14	1.1	44.4	350	80	20	0
	14	1.15	51.5	350	100	40	0
	14	1.2	58.2	350	100	40	0
	14	1.25	64.8	350	100	80	0
	14	1.3	70.9	350	100	80	0
	14	1.35	75.4	350	100	100	0
	14	1.4	78.8	350	100	100	0
	14	1.45	83.3	350	100	100	0
	14	1.5	84.8	350	100	100	0
	14	1.55	87.2	350	100	100	0
	14	1.6	88.5	350	100	100	0
	14	1.65	90.4	350	100	100	0
	14	1.7	91.6	350	100	100	0
	14	1.75	92.3	350	100	100	0
	14	1.8	93.3	350	100	100	0
	14	1.85	94	350	100	100	0
	14	1.9	94.8	350	100	100	0
	14	1.95	94.9	350	100	100	0
	14	2	95.7	350	100	100	0.2
	15	1.05	39.5	375	20	0	0
	15	1.1	45.6	375	60	40	0
	15	1.15	53	375	100	20	0
	15	1.2	61.1	375	100	40	0
	15	1.25	68.6	375	100	60	0
	15	1.3	73.6	375	100	100	0
	15	1.35	78.6	375	100	100	0
	15	1.4	81.6	375	100	100	0
	15	1.45	84.6	375	100	100	0
	15	1.5	86.9	375	100	100	0
	15	1.55	89.3	375	100	100	0
	15	1.6	90.3	375	100	100	0
	15	1.65	90.9	375	100	100	0
	15	1.7	92.7	375	100	100	0
	15	1.75	93.4	375	100	100	0
	15	1.8	93.8	375	100	100	0
	15	1.85	94.5	375	100	100	0
	15	1.9	95.6	375	100	100	0.2
	15	1.95	96	375	100	100	0
	15	2	96.2	375	100	100	0.4
	16	1.05	39.9	400	40	20	0
	16	1.1	46.3	400	80	20	0
	16	1.15	55	400	60	0	0
	16	1.2	63	400	100	20	0
	16	1.25	69.2	400	100	80	0
	16	1.3	75.5	400	100	100	0
	16	1.35	80.8	400	100	100	0
	16	1.4	83.7	400	100	100	0
	16	1.45	86.1	400	100	100	0
	16	1.5	87.5	400	100	100	0
	16	1.55	90.4	400	100	100	0
	16	1.6	91.2	400	100	100	0
	16	1.65	92.3	400	100	100	0
	16	1.7	93.4	400	100	100	0
	16	1.75	93.8	400	100	100	0
	16	1.8	94.9	400	100	100	0
	16	1.85	95.5	400	100	100	0
	16	1.9	95.9	400	100	100	0.2
	16	1.95	96	400	100	100	0.2
	16	2	96.6	400	100	100	0.4
	17	1.05	40.1	425	0	0	0
	17	1.1	47.4	425	60	0	0
	17	1.15	56.2	425	100	40	0
	17	1.2	65	425	100	40	0
	17	1.25	71.1	425	100	60	0
	17	1.3	76.5	425	100	100	0
	17	1.35	80.9	425	100	100	0
	17	1.4	85.2	425	100	100	0
	17	1.45	86.9	425	100	100	0
	17	1.5	88.7	425	100	100	0
	17	1.55	90.9	425	100	100	0
	17	1.6	91.6	425	100	100	0
	17	1.65	93.1	425	100	100	0
	17	1.7	94.2	425	100	100	0
	17	1.75	94.6	425	100	100	0
	17	1.8	95.4	425	100	100	0
	17	1.85	95.7	425	100	100	0
	17	1.9	96.3	425	100	100	0
	17	1.95	96.7	425	100	100	0
	17	2	97	425	100	100	0.2
	18	1.05	40.3	450	40	20	0
	18	1.1	48.4	450	60	0	0
	18	1.15	57.3	450	100	0	0
	18	1.2	65.9	450	100	40	0
	18	1.25	73.8	450	100	80	0
	18	1.3	78.4	450	100	100	0
	18	1.35	82.9	450	100	100	0
	18	1.4	85.5	450	100	100	0
	18	1.45	88	450	100	100	0
	18	1.5	90.4	450	100	100	0
	18	1.55	91.6	450	100	100	0
	18	1.6	92.8	450	100	100	0
	18	1.65	93.7	450	100	100	0
	18	1.7	94.2	450	100	100	0
	18	1.75	95.5	450	100	100	0
	18	1.8	95.6	450	100	100	0
	18	1.85	96.4	450	100	100	0
	18	1.9	96.5	450	100	100	0
	18	1.95	96.7	450	100	100	0
	18	2	97.2	450	100	100	0.2
	19	1.05	40.8	475	20	20	0
	19	1.1	49.9	475	60	0	0
	19	1.15	59.3	475	100	80	0
	19	1.2	67.2	475	100	60	0
	19	1.25	73.7	475	100	100	0
	19	1.3	80.4	475	100	100	0
	19	1.35	84.1	475	100	100	0
	19	1.4	87.2	475	100	100	0
	19	1.45	89.5	475	100	100	0
	19	1.5	90.9	475	100	100	0.2
	19	1.55	92.2	475	100	100	0
	19	1.6	93.2	475	100	100	0
	19	1.65	94.1	475	100	100	0
	19	1.7	95.3	475	100	100	0
	19	1.75	95.5	475	100	100	0.2
	19	1.8	96.3	475	100	100	0
	19	1.85	96.5	475	100	100	0
	19	1.9	96.8	475	100	100	0.2
	19	1.95	97.1	475	100	100	0
	19	2	97.6	475	100	100	0.2
	20	1.05	41.4	500	20	0	0
	20	1.1	50.4	500	100	40	0
	20	1.15	61.5	500	100	40	0
	20	1.2	70.2	500	100	20	0
	20	1.25	75.6	500	100	80	0
	20	1.3	81.8	500	100	100	0
	20	1.35	85.7	500	100	100	0
	20	1.4	88	500	100	100	0
	20	1.45	89.3	500	100	100	0
	20	1.5	91.7	500	100	100	0
	20	1.55	93.1	500	100	100	0
	20	1.6	93.9	500	100	100	0
	20	1.65	94.7	500	100	100	0
	20	1.7	95.6	500	100	100	0
	20	1.75	95.9	500	100	100	0
	20	1.8	96.5	500	100	100	0
	20	1.85	97	500	100	100	0
	20	1.9	97.1	500	100	100	0
	20	1.95	97.5	500	100	100	0.2
	20	2	97.8	500	100	100	0

## Sheet: SuppTable_1B
	Supplementary Table 1B. Summary results for the parameter space explored under Scenario A - Model 2
	Each row summarizes the results of five permutations
	% Perturbed SNPs	Factor of perturbation	Heritability in modern environment	Number of perturbed SNPs	% simulations Pvalue GRSxE <0.05	% simulations Pvalue GRSxE <5x10-8	Average number of SNPs with GxE P<5x10-8
	1	1.05	37.2	25	20	0	0
	1	1.1	37.7	25	20	0	0
	1	1.15	38.1	25	80	20	0
	1	1.2	39	25	100	20	0
	1	1.25	39.9	25	100	20	0
	1	1.3	41.5	25	100	40	0
	1	1.35	43.1	25	100	80	0
	1	1.4	43.2	25	100	100	0
	1	1.45	44.2	25	100	100	0
	1	1.5	47	25	100	100	0
	1	1.55	49.9	25	100	100	0
	1	1.6	48.6	25	100	100	0
	1	1.65	51.4	25	100	100	0
	1	1.7	52.1	25	100	100	0
	1	1.75	53.8	25	100	100	0.2
	1	1.8	55.7	25	100	100	0.8
	1	1.85	58.1	25	100	100	0
	1	1.9	60.1	25	100	100	1.4
	1	1.95	60.3	25	100	100	1
	1	2	63.6	25	100	100	1.4
	2	1.05	37.5	50	20	0	0
	2	1.1	38.4	50	80	0	0
	2	1.15	39.9	50	100	0	0
	2	1.2	41.8	50	100	20	0
	2	1.25	44.7	50	100	60	0
	2	1.3	46.5	50	100	80	0
	2	1.35	50	50	100	100	0
	2	1.4	50.9	50	100	100	0
	2	1.45	53.8	50	100	100	0
	2	1.5	57.9	50	100	100	0
	2	1.55	58.7	50	100	100	0
	2	1.6	64.2	50	100	100	0
	2	1.65	64.1	50	100	100	0
	2	1.7	67.1	50	100	100	0
	2	1.75	70.3	50	100	100	0.2
	2	1.8	73.8	50	100	100	0
	2	1.85	74.6	50	100	100	1
	2	1.9	72.5	50	100	100	1.2
	2	1.95	76.8	50	100	100	1.4
	2	2	77.4	50	100	100	1.6
	3	1.05	37.8	75	20	20	0
	3	1.1	39.3	75	40	20	0
	3	1.15	41.6	75	80	0	0
	3	1.2	44.6	75	100	0	0
	3	1.25	48.9	75	100	60	0
	3	1.3	52.4	75	100	100	0
	3	1.35	56.4	75	100	100	0
	3	1.4	60.5	75	100	100	0
	3	1.45	62.7	75	100	100	0
	3	1.5	66.8	75	100	100	0
	3	1.55	68.9	75	100	100	0
	3	1.6	71.1	75	100	100	0
	3	1.65	73.5	75	100	100	0
	3	1.7	74.5	75	100	100	0
	3	1.75	77.3	75	100	100	0
	3	1.8	80.7	75	100	100	0.2
	3	1.85	81.7	75	100	100	0.8
	3	1.9	83.2	75	100	100	0.8
	3	1.95	83.8	75	100	100	0.2
	3	2	87.1	75	100	100	0.6
	4	1.05	37.9	100	60	0	0
	4	1.1	40.2	100	80	20	0
	4	1.15	43.7	100	100	0	0
	4	1.2	48.1	100	100	40	0
	4	1.25	52	100	100	60	0
	4	1.3	56.8	100	100	100	0
	4	1.35	61.2	100	100	100	0
	4	1.4	65.7	100	100	100	0
	4	1.45	70.3	100	100	100	0
	4	1.5	71.3	100	100	100	0
	4	1.55	74.5	100	100	100	0
	4	1.6	77.3	100	100	100	0.2
	4	1.65	80.8	100	100	100	0
	4	1.7	82	100	100	100	0.2
	4	1.75	82.9	100	100	100	0
	4	1.8	85.6	100	100	100	0
	4	1.85	85.7	100	100	100	0
	4	1.9	86	100	100	100	0.2
	4	1.95	89.2	100	100	100	0.8
	4	2	89.8	100	100	100	1.2
	5	1.05	37.9	125	20	0	0
	5	1.1	41	125	80	20	0
	5	1.15	46.3	125	100	0	0
	5	1.2	50.9	125	100	60	0
	5	1.25	54.4	125	100	80	0
	5	1.3	61.3	125	100	100	0
	5	1.35	65.5	125	100	100	0
	5	1.4	70.1	125	100	100	0
	5	1.45	74.8	125	100	100	0
	5	1.5	77.7	125	100	100	0
	5	1.55	77.9	125	100	100	0
	5	1.6	81.2	125	100	100	0
	5	1.65	82.5	125	100	100	0
	5	1.7	84.3	125	100	100	0
	5	1.75	87	125	100	100	0.2
	5	1.8	87.5	125	100	100	0.4
	5	1.85	88.8	125	100	100	0.8
	5	1.9	90.8	125	100	100	0.8
	5	1.95	91.1	125	100	100	1
	5	2	91.9	125	100	100	1.2
	6	1.05	38.5	150	20	0	0
	6	1.1	42.1	150	100	40	0
	6	1.15	47.7	150	100	40	0
	6	1.2	53.5	150	100	40	0
	6	1.25	58.4	150	100	100	0
	6	1.3	64.8	150	100	100	0
	6	1.35	69.5	150	100	100	0
	6	1.4	75	150	100	100	0
	6	1.45	77.6	150	100	100	0
	6	1.5	78.4	150	100	100	0
	6	1.55	81.3	150	100	100	0
	6	1.6	84.7	150	100	100	0
	6	1.65	86.2	150	100	100	0
	6	1.7	87.5	150	100	100	0.2
	6	1.75	88.6	150	100	100	0.4
	6	1.8	89.3	150	100	100	0
	6	1.85	91.3	150	100	100	1
	6	1.9	92.6	150	100	100	0.8
	6	1.95	92.6	150	100	100	0.8
	6	2	93.2	150	100	100	1
	7	1.05	38.6	175	20	0	0
	7	1.1	43.6	175	100	40	0
	7	1.15	50.4	175	100	40	0
	7	1.2	56	175	100	60	0
	7	1.25	61.3	175	100	80	0
	7	1.3	68.1	175	100	100	0
	7	1.35	72.9	175	100	100	0
	7	1.4	76.7	175	100	100	0
	7	1.45	80.6	175	100	100	0
	7	1.5	82.1	175	100	100	0
	7	1.55	84.3	175	100	100	0
	7	1.6	86.6	175	100	100	0.4
	7	1.65	88.2	175	100	100	0
	7	1.7	88.9	175	100	100	0
	7	1.75	91.2	175	100	100	0
	7	1.8	91.9	175	100	100	0
	7	1.85	92.4	175	100	100	0.2
	7	1.9	93.1	175	100	100	0
	7	1.95	93.9	175	100	100	0.8
	7	2	94.5	175	100	100	0.8
	8	1.05	39.1	200	0	0	0
	8	1.1	44.6	200	100	0	0
	8	1.15	51	200	100	20	0
	8	1.2	58.7	200	100	40	0
	8	1.25	64.4	200	100	100	0
	8	1.3	69.5	200	100	100	0
	8	1.35	75.7	200	100	100	0
	8	1.4	78.7	200	100	100	0
	8	1.45	81.5	200	100	100	0
	8	1.5	85.2	200	100	100	0
	8	1.55	87	200	100	100	0
	8	1.6	88.5	200	100	100	0.2
	8	1.65	89.8	200	100	100	0
	8	1.7	91.3	200	100	100	0
	8	1.75	92.3	200	100	100	0
	8	1.8	92.9	200	100	100	0.4
	8	1.85	93.7	200	100	100	0.6
	8	1.9	94	200	100	100	1
	8	1.95	94.8	200	100	100	1.2
	8	2	95	200	100	100	0.6
	9	1.05	39.4	225	20	20	0
	9	1.1	45.2	225	60	0	0
	9	1.15	52.3	225	100	0	0
	9	1.2	60.3	225	100	60	0
	9	1.25	68.2	225	100	100	0
	9	1.3	72.5	225	100	100	0
	9	1.35	77.3	225	100	100	0
	9	1.4	80	225	100	100	0
	9	1.45	83.6	225	100	100	0
	9	1.5	86.4	225	100	100	0
	9	1.55	88	225	100	100	0
	9	1.6	89.4	225	100	100	0
	9	1.65	91	225	100	100	0.2
	9	1.7	92.5	225	100	100	0.2
	9	1.75	93.1	225	100	100	0
	9	1.8	93.8	225	100	100	0.2
	9	1.85	94.4	225	100	100	0
	9	1.9	95.3	225	100	100	0.4
	9	1.95	95.1	225	100	100	0.8
	9	2	95.9	225	100	100	1.2
	10	1.05	39.7	250	0	0	0
	10	1.1	46.1	250	100	0	0
	10	1.15	54.8	250	100	20	0
	10	1.2	62.6	250	100	80	0
	10	1.25	69.3	250	100	100	0
	10	1.3	75.4	250	100	100	0
	10	1.35	79.8	250	100	100	0
	10	1.4	83.4	250	100	100	0
	10	1.45	86.4	250	100	100	0
	10	1.5	88.1	250	100	100	0
	10	1.55	90.1	250	100	100	0
	10	1.6	91.3	250	100	100	0
	10	1.65	92.7	250	100	100	0
	10	1.7	93	250	100	100	0
	10	1.75	94.3	250	100	100	0
	10	1.8	94.6	250	100	100	0.2
	10	1.85	95	250	100	100	0.2
	10	1.9	95.6	250	100	100	0.8
	10	1.95	95.9	250	100	100	1.4
	10	2	96.5	250	100	100	1.8
	11	1.05	39.9	275	80	40	0
	11	1.1	48	275	80	20	0
	11	1.15	56.7	275	80	40	0
	11	1.2	64.3	275	100	60	0
	11	1.25	71.5	275	100	100	0
	11	1.3	77.4	275	100	100	0
	11	1.35	81.9	275	100	100	0
	11	1.4	84.6	275	100	100	0
	11	1.45	87.1	275	100	100	0
	11	1.5	88.6	275	100	100	0
	11	1.55	91	275	100	100	0
	11	1.6	92.1	275	100	100	0
	11	1.65	92.7	275	100	100	0
	11	1.7	94.1	275	100	100	0
	11	1.75	94.6	275	100	100	0
	11	1.8	95	275	100	100	0.6
	11	1.85	95.6	275	100	100	0.6
	11	1.9	96.2	275	100	100	0
	11	1.95	96.6	275	100	100	0.6
	11	2	96.6	275	100	100	0.8
	12	1.05	40.6	300	40	0	0
	12	1.1	48.4	300	80	0	0
	12	1.15	57.5	300	100	20	0
	12	1.2	65.9	300	100	80	0
	12	1.25	72.4	300	100	100	0
	12	1.3	78.2	300	100	100	0
	12	1.35	83.4	300	100	100	0
	12	1.4	85.7	300	100	100	0
	12	1.45	89.5	300	100	100	0
	12	1.5	90	300	100	100	0
	12	1.55	91.8	300	100	100	0
	12	1.6	92.3	300	100	100	0
	12	1.65	93.8	300	100	100	0
	12	1.7	94.7	300	100	100	0.2
	12	1.75	95.3	300	100	100	0.2
	12	1.8	95.7	300	100	100	0
	12	1.85	96.2	300	100	100	0.2
	12	1.9	96.6	300	100	100	0.6
	12	1.95	97	300	100	100	0.4
	12	2	97.2	300	100	100	1.2
	13	1.05	41.1	325	40	0	0
	13	1.1	49.6	325	100	20	0
	13	1.15	59.5	325	100	20	0
	13	1.2	68.4	325	100	100	0
	13	1.25	75.2	325	100	100	0
	13	1.3	80.2	325	100	100	0
	13	1.35	84	325	100	100	0
	13	1.4	87.2	325	100	100	0
	13	1.45	89	325	100	100	0
	13	1.5	91.3	325	100	100	0
	13	1.55	92.3	325	100	100	0
	13	1.6	93.5	325	100	100	0
	13	1.65	94.8	325	100	100	0
	13	1.7	94.6	325	100	100	0
	13	1.75	95.5	325	100	100	0.2
	13	1.8	96.3	325	100	100	0.4
	13	1.85	96.5	325	100	100	0.2
	13	1.9	97.1	325	100	100	0.4
	13	1.95	97.2	325	100	100	1
	13	2	97.3	325	100	100	0.6
	14	1.05	41.2	350	20	20	0
	14	1.1	50.4	350	60	20	0
	14	1.15	60.5	350	100	0	0
	14	1.2	69.6	350	100	100	0
	14	1.25	75.8	350	100	80	0
	14	1.3	82	350	100	100	0
	14	1.35	85	350	100	100	0
	14	1.4	87.9	350	100	100	0
	14	1.45	90.4	350	100	100	0
	14	1.5	91.8	350	100	100	0
	14	1.55	93.4	350	100	100	0.2
	14	1.6	93.9	350	100	100	0
	14	1.65	94.9	350	100	100	0
	14	1.7	95.4	350	100	100	0.2
	14	1.75	95.8	350	100	100	0
	14	1.8	96.5	350	100	100	0.4
	14	1.85	97	350	100	100	0.4
	14	1.9	97.2	350	100	100	0.4
	14	1.95	97.4	350	100	100	1
	14	2	97.8	350	100	100	1.2
	15	1.05	41.4	375	0	0	0
	15	1.1	51.6	375	80	20	0
	15	1.15	62.8	375	100	60	0
	15	1.2	70.9	375	100	80	0
	15	1.25	77.7	375	100	100	0
	15	1.3	82.8	375	100	100	0
	15	1.35	86	375	100	100	0
	15	1.4	89.6	375	100	100	0
	15	1.45	91.1	375	100	100	0
	15	1.5	92.6	375	100	100	0
	15	1.55	93.8	375	100	100	0
	15	1.6	94.5	375	100	100	0
	15	1.65	95.4	375	100	100	0.2
	15	1.7	95.9	375	100	100	0
	15	1.75	96.3	375	100	100	0
	15	1.8	96.9	375	100	100	0.4
	15	1.85	97.3	375	100	100	0.2
	15	1.9	97.5	375	100	100	0.4
	15	1.95	97.8	375	100	100	0.2
	15	2	98	375	100	100	0.4
	16	1.05	42.3	400	60	0	0
	16	1.1	52	400	100	0	0
	16	1.15	63.5	400	100	40	0
	16	1.2	72.6	400	100	100	0
	16	1.25	79.3	400	100	80	0
	16	1.3	84.5	400	100	100	0
	16	1.35	87.2	400	100	100	0
	16	1.4	90.3	400	100	100	0
	16	1.45	91.8	400	100	100	0
	16	1.5	93.2	400	100	100	0
	16	1.55	94.5	400	100	100	0
	16	1.6	94.9	400	100	100	0.4
	16	1.65	95.7	400	100	100	0
	16	1.7	96.1	400	100	100	0
	16	1.75	96.8	400	100	100	0
	16	1.8	97.3	400	100	100	0.6
	16	1.85	97.3	400	100	100	0.6
	16	1.9	97.6	400	100	100	0
	16	1.95	98	400	100	100	0.8
	16	2	98.1	400	100	100	0.8
	17	1.05	42.6	425	40	0	0
	17	1.1	53.4	425	100	0	0
	17	1.15	64.5	425	100	40	0
	17	1.2	74	425	100	100	0
	17	1.25	80.2	425	100	100	0
	17	1.3	84.5	425	100	100	0
	17	1.35	88.5	425	100	100	0
	17	1.4	90.4	425	100	100	0
	17	1.45	92.5	425	100	100	0
	17	1.5	93.7	425	100	100	0
	17	1.55	94.1	425	100	100	0
	17	1.6	95.4	425	100	100	0
	17	1.65	96	425	100	100	0
	17	1.7	96.7	425	100	100	0
	17	1.75	97.1	425	100	100	0.2
	17	1.8	97.4	425	100	100	0
	17	1.85	97.7	425	100	100	0
	17	1.9	98.1	425	100	100	0.6
	17	1.95	98	425	100	100	1
	17	2	98.2	425	100	100	0.6
	18	1.05	43	450	20	20	0
	18	1.1	54.7	450	100	20	0
	18	1.15	66.8	450	100	40	0
	18	1.2	75.1	450	100	100	0
	18	1.25	81.1	450	100	100	0
	18	1.3	86.4	450	100	100	0
	18	1.35	89	450	100	100	0
	18	1.4	90.5	450	100	100	0
	18	1.45	92.6	450	100	100	0
	18	1.5	94.3	450	100	100	0
	18	1.55	95	450	100	100	0
	18	1.6	95.6	450	100	100	0
	18	1.65	96.3	450	100	100	0
	18	1.7	97	450	100	100	0
	18	1.75	97.2	450	100	100	0
	18	1.8	97.5	450	100	100	0.2
	18	1.85	97.6	450	100	100	0.4
	18	1.9	98	450	100	100	0
	18	1.95	98.2	450	100	100	1.4
	18	2	98.3	450	100	100	0.8
	19	1.05	42.9	475	40	0	0
	19	1.1	56.1	475	100	0	0
	19	1.15	67.7	475	100	60	0
	19	1.2	75.7	475	100	100	0
	19	1.25	83.1	475	100	100	0
	19	1.3	86.9	475	100	100	0
	19	1.35	89.9	475	100	100	0
	19	1.4	92	475	100	100	0
	19	1.45	93.6	475	100	100	0
	19	1.5	94.7	475	100	100	0
	19	1.55	95.4	475	100	100	0
	19	1.6	96.4	475	100	100	0
	19	1.65	96.6	475	100	100	0
	19	1.7	97	475	100	100	0
	19	1.75	97.5	475	100	100	0.6
	19	1.8	97.7	475	100	100	0
	19	1.85	97.9	475	100	100	0.4
	19	1.9	98.1	475	100	100	0.4
	19	1.95	98.3	475	100	100	1
	19	2	98.5	475	100	100	0.4
	20	1.05	43.7	500	20	0	0
	20	1.1	56.4	500	100	20	0
	20	1.15	67.9	500	100	60	0
	20	1.2	76.7	500	100	100	0
	20	1.25	83.7	500	100	100	0
	20	1.3	87.6	500	100	100	0
	20	1.35	90	500	100	100	0
	20	1.4	92.2	500	100	100	0
	20	1.45	93.7	500	100	100	0
	20	1.5	94.9	500	100	100	0
	20	1.55	95.5	500	100	100	0
	20	1.6	96.1	500	100	100	0
	20	1.65	96.8	500	100	100	0
	20	1.7	97.2	500	100	100	0.2
	20	1.75	97.5	500	100	100	0.4
	20	1.8	97.9	500	100	100	0
	20	1.85	98	500	100	100	0.4
	20	1.9	98.3	500	100	100	0.2
	20	1.95	98.4	500	100	100	0.6
	20	2	98.6	500	100	100	1.4

## Sheet: SuppTable_1C
	Supplementary Table 1C. Summary results for the parameter space explored under Scenario B - Model 1
	Each row summarizes the results of five permutations
	% Perturbed SNPs	Factor of perturbation	Heritability in modern environment	Number of significant SNPs in GWAS (all)	Number of significant SNPs in GWAS (perturbed)	% simulations Pvalue GRSxE <0.05	% simulations Pvalue GRSxE <5x10-8	Average number of SNPs with GxE P<5x10-8
	1	1.05	37.1	100.2	1	0	0	0
	1	1.1	37.1	102.8	1.8	0	0	0
	1	1.15	37.1	99.3	1.3	0	0	0
	1	1.2	37.2	96.4	2	20	20	0
	1	1.25	37.4	91.3	2.3	0	0	0
	1	1.3	37.6	98.8	2.8	0	0	0
	1	1.35	37.8	99.5	2.5	0	0	0
	1	1.4	37.6	99	3.7	0	0	0
	1	1.45	37.9	106.8	5.2	0	0	0
	1	1.5	38.2	105.5	5.3	0	0	0
	1	1.55	38.3	107	8.6	20	0	0
	1	1.6	38.2	106.3	9.3	0	0	0
	1	1.65	39.6	102	9	0	0	0
	1	1.7	39.7	109.2	11.6	20	0	0
	1	1.75	40.2	106	10.6	20	0	0
	1	1.8	39.9	112.5	13.3	20	0	0
	1	1.85	40.3	109.3	15	20	0	0
	1	1.9	40.2	111.6	14.4	20	0	0
	1	1.95	40.9	114.5	16	20	20	0
	1	2	41.1	113.6	16.6	40	20	0
	2	1.05	37	102.7	3.3	0	0	0
	2	1.1	37.1	97.2	3.6	0	0	0
	2	1.15	37.2	96.5	4.8	0	0	0
	2	1.2	37.7	106.8	4	0	0	0
	2	1.25	38.6	100	6.7	40	0	0
	2	1.3	38.5	104	6	0	0	0
	2	1.35	39.4	95.2	8.6	0	0	0
	2	1.4	39.3	101.6	7.6	40	20	0
	2	1.45	40.8	107.3	10.8	0	0	0
	2	1.5	41.1	110.5	13.3	20	0	0
	2	1.55	42.7	110.6	15.4	20	0	0
	2	1.6	42.5	113	19.6	20	0	0
	2	1.65	44.3	109.4	19.6	60	20	0
	2	1.7	46.2	112.8	21	40	0	0
	2	1.75	46.4	118.5	26.8	60	0	0
	2	1.8	45.5	120.5	25.5	40	20	0
	2	1.85	50.8	124.5	29.5	80	40	0
	2	1.9	48.6	124.8	29.2	60	20	0
	2	1.95	49.5	125.4	35.2	100	100	0
	2	2	49.9	131.3	34.5	80	0	0
	3	1.05	37.1	97	3.3	0	0	0
	3	1.1	37.7	94.4	4.6	0	0	0
	3	1.15	37.9	107	5.8	0	0	0
	3	1.2	38.9	95.8	5.3	0	0	0
	3	1.25	39.5	98.2	6.4	20	0	0
	3	1.3	39.8	101.8	8.6	40	0	0
	3	1.35	42.2	105	11.3	20	0	0
	3	1.4	43.1	109.6	11.6	0	0	0
	3	1.45	44.1	101.8	13.3	0	0	0
	3	1.5	45.7	112.5	21.3	20	0	0
	3	1.55	47.9	116.8	23.8	40	20	0
	3	1.6	48.3	117.8	25.4	40	0	0
	3	1.65	49.2	115.8	26.2	40	0	0
	3	1.7	50.7	117	30.3	40	0	0
	3	1.75	51.6	119	31.6	80	20	0
	3	1.8	55.3	132.2	37	80	40	0
	3	1.85	57.6	135.2	43	100	20	0
	3	1.9	59.2	134.2	46	80	20	0
	3	1.95	58.3	141.8	50.5	80	20	0
	3	2	62.8	145	52	80	60	0.2
	4	1.05	37.1	96.2	5.6	0	0	0
	4	1.1	37.7	98.3	5	40	20	0
	4	1.15	38.4	102	7.5	40	0	0
	4	1.2	39.6	100.4	7.4	0	0	0
	4	1.25	40.7	106.4	9.6	0	0	0
	4	1.3	42.9	105.2	13.2	20	0	0
	4	1.35	43.7	109.8	16.6	0	0	0
	4	1.4	46.8	104	18.4	0	0	0
	4	1.45	48.7	112	19.8	20	0	0
	4	1.5	49.7	111.5	21	20	0	0
	4	1.55	53	122.5	29.3	40	20	0
	4	1.6	54.7	126.8	31.4	60	0	0
	4	1.65	56.8	127.2	35	60	0	0
	4	1.7	59.2	134.6	41	100	40	0
	4	1.75	60.1	135.8	43.2	100	0	0
	4	1.8	62.3	145.8	53.8	80	20	0
	4	1.85	65.9	144.2	54.8	100	40	0.2
	4	1.9	66.2	140.7	56.3	100	60	0
	4	1.95	68.7	142.8	59.3	100	80	0
	4	2	71	155.6	69.6	100	100	0
	5	1.05	37.4	95.4	4.6	0	0	0
	5	1.1	38.2	102	8.2	0	0	0
	5	1.15	39.6	107.3	10.3	0	0	0
	5	1.2	41.1	102.5	7.8	0	0	0
	5	1.25	43.6	107	13.6	0	0	0
	5	1.3	45.8	110	15.8	20	0	0
	5	1.35	47.5	107.4	19.6	0	0	0
	5	1.4	50	106	20.6	20	0	0
	5	1.45	53.1	111.8	26.6	80	20	0
	5	1.5	57.5	120.4	30.2	20	0	0
	5	1.55	60.3	120.4	35.8	80	40	0
	5	1.6	60.8	131.2	44	80	40	0
	5	1.65	61.6	138.8	46.4	80	40	0
	5	1.7	65.9	131	46.5	80	0	0
	5	1.75	66.8	135.2	50	100	20	0
	5	1.8	69.5	149	59	100	60	0
	5	1.85	73.6	158	68.8	100	80	0
	5	1.9	73.9	159.2	74.4	100	60	0.2
	5	1.95	75.2	162.2	78.4	100	100	0.2
	5	2	76.6	166.4	79.2	100	100	0
	6	1.05	37.3	99.3	7	40	0	0
	6	1.1	38.6	101.8	7.6	0	0	0
	6	1.15	40.3	94	9.3	0	0	0
	6	1.2	42.5	99.5	8	0	0	0
	6	1.25	46.1	108	17.3	0	0	0
	6	1.3	49	107.8	19.6	0	0	0
	6	1.35	50.1	106.4	19.2	40	20	0
	6	1.4	55.4	119.3	28.3	40	0	0
	6	1.45	57.9	115	27	20	0	0
	6	1.5	61.7	123.2	32.6	40	0	0
	6	1.55	64.8	128.2	42.2	100	40	0
	6	1.6	65.4	135	47.4	60	20	0
	6	1.65	68	138.4	52.4	80	20	0
	6	1.7	72.1	144.2	57	100	40	0
	6	1.75	73.4	155.2	67.4	100	60	0
	6	1.8	75.5	153.2	71.6	100	60	0.2
	6	1.85	76.5	165.2	77.2	100	60	0
	6	1.9	78.5	173.2	85.8	100	100	0
	6	1.95	81	177.3	94.3	100	100	0
	6	2	81.8	188	100.4	100	100	0.2
	7	1.05	37.5	101.6	7.2	0	0	0
	7	1.1	39	99	7.8	0	0	0
	7	1.15	41.7	104.8	13.2	0	0	0
	7	1.2	44.5	106.5	13	20	0	0
	7	1.25	47	107.6	17.6	0	0	0
	7	1.3	51	111.8	22.8	0	0	0
	7	1.35	55.3	114	20.8	0	0	0
	7	1.4	59.9	118	28.2	60	20	0
	7	1.45	62.9	117.5	33.8	40	20	0
	7	1.5	65.8	125	39.8	20	0	0
	7	1.55	68.6	131	46.3	80	20	0
	7	1.6	71.1	136	50.3	60	20	0
	7	1.65	73.7	141.6	56.4	80	0	0
	7	1.7	74.5	156.4	70.2	100	40	0
	7	1.75	77.5	158.2	73.2	100	40	0.4
	7	1.8	78.3	172.8	88.8	100	100	0
	7	1.85	81.6	177.2	93.6	100	100	0.2
	7	1.9	83.1	177.3	92.8	100	100	0
	7	1.95	83	189.7	111.3	100	100	0
	7	2	85	192.8	110.8	100	100	0
	8	1.05	37.7	94.3	10	0	0	0
	8	1.1	39.8	97.8	13.8	20	0	0
	8	1.15	42.3	106	14	20	0	0
	8	1.2	47.2	103.4	16.8	0	0	0
	8	1.25	49.6	109.2	21.4	0	0	0
	8	1.3	54.9	107.4	26.6	20	0	0
	8	1.35	58.4	108.4	26.4	40	0	0
	8	1.4	64.2	116.5	33.8	60	40	0
	8	1.45	66.5	126.2	36.6	80	40	0
	8	1.5	70.1	135	44	60	40	0
	8	1.55	73.5	140.2	55.4	80	0	0
	8	1.6	74.7	140.2	57.2	100	0	0
	8	1.65	77.2	155.5	69.8	80	0	0
	8	1.7	79.2	155.8	77	80	20	0
	8	1.75	82.5	162.3	83.3	100	80	0
	8	1.8	83.8	178.5	98.8	100	100	0.2
	8	1.85	85.1	182.8	102.6	100	100	0
	8	1.9	85.6	181.3	104	100	100	0.2
	8	1.95	87.3	191.6	115.6	100	100	0
	8	2	87.8	207.4	128.8	100	100	0
	9	1.05	37.8	99	16.5	0	0	0
	9	1.1	40.3	100.6	13.2	0	0	0
	9	1.15	44.1	104.5	16.8	0	0	0
	9	1.2	48.9	108	18.8	0	0	0
	9	1.25	52.7	113	21.8	20	0	0
	9	1.3	57.4	108	24	20	0	0
	9	1.35	61.5	113.8	30.6	0	0	0
	9	1.4	65.4	128	38.3	60	0	0
	9	1.45	70.6	123.3	43.3	80	0	0
	9	1.5	74.5	134.6	53.8	100	40	0
	9	1.55	76.2	140.4	59.2	100	60	0
	9	1.6	78.3	152	64.5	80	0	0
	9	1.65	81	157.4	73.8	100	40	0
	9	1.7	82.8	170	90.3	100	80	0
	9	1.75	85.3	181	97	100	60	0
	9	1.8	86.7	182.4	102.8	100	80	0
	9	1.85	87.1	195.4	117.6	100	100	0
	9	1.9	87.7	201.6	126.4	100	100	0
	9	1.95	89.1	206.4	131.4	100	100	0
	9	2	90.3	215.8	139.6	100	100	0.2
	10	1.05	38.1	98.5	8.3	0	0	0
	10	1.1	41	100.8	15.3	0	0	0
	10	1.15	45.4	101.4	15.6	0	0	0
	10	1.2	50.9	109	22.2	0	0	0
	10	1.25	56.3	109.5	23.3	20	0	0
	10	1.3	60.6	116	29.3	20	0	0
	10	1.35	65.6	120	34.4	40	0	0
	10	1.4	69.5	127	41.5	60	0	0
	10	1.45	73.5	125.8	47.6	80	0	0
	10	1.5	77	136.3	53.5	80	20	0
	10	1.55	79.3	139	58	100	0	0
	10	1.6	82	148.6	71.8	100	20	0
	10	1.65	83.4	166	81	100	40	0
	10	1.7	85.5	172.8	89.2	100	80	0
	10	1.75	85.4	176.6	101.4	100	80	0
	10	1.8	88.2	187	109	100	100	0.2
	10	1.85	89	199.8	121.8	100	100	0
	10	1.9	89.6	216.2	139.4	100	100	0
	10	1.95	90.8	219.3	140.5	100	100	0.2
	10	2	91.8	234	160.2	100	100	0
	11	1.05	38.3	96.2	10.8	40	0	0
	11	1.1	42	97.3	15.5	0	0	0
	11	1.15	46.7	101.4	18	0	0	0
	11	1.2	52.5	104.6	20	0	0	0
	11	1.25	58.4	108.8	26.4	20	0	0
	11	1.3	64.1	115.8	31.6	0	0	0
	11	1.35	68.8	118.3	40	60	40	0
	11	1.4	73.1	124.8	41.6	60	0	0
	11	1.45	75.5	134.4	55.4	100	20	0
	11	1.5	79.1	141.5	57.8	80	20	0
	11	1.55	82.6	148.6	69.2	100	40	0
	11	1.6	83.5	160.2	85.2	100	20	0
	11	1.65	86	164.8	88.8	100	100	0
	11	1.7	87.5	183	105	100	100	0
	11	1.75	89	184.5	113.3	100	100	0
	11	1.8	90.1	202.5	125.3	100	100	0
	11	1.85	90.8	213.2	134.8	100	100	0
	11	1.9	91.3	224.3	151.3	100	100	0
	11	1.95	91.7	215	147.3	100	100	0.4
	11	2	92.9	243	171.8	100	100	0
	12	1.05	38.3	100.5	13.5	0	0	0
	12	1.1	43	96	15.5	0	0	0
	12	1.15	48.2	103.8	23.2	20	20	0
	12	1.2	54.7	111.2	24.4	0	0	0
	12	1.25	61.7	107	31.5	0	0	0
	12	1.3	66.3	114	32.8	40	20	0
	12	1.35	70.2	120.6	39.2	0	0	0
	12	1.4	74	126.3	44	20	20	0
	12	1.45	78.4	139	59.8	100	20	0
	12	1.5	82.3	149.6	66	100	20	0
	12	1.55	84.3	158.4	74	100	0	0
	12	1.6	86.1	156.4	82.2	100	40	0
	12	1.65	87.7	175.3	94.3	60	40	0
	12	1.7	88.8	183.5	107	100	100	0
	12	1.75	90.3	198.2	124.6	100	100	0
	12	1.8	90.8	205.2	131.8	100	100	0
	12	1.85	91.5	207.6	135.4	100	100	0
	12	1.9	93	229.6	158	100	100	0
	12	1.95	93.7	239.2	164.6	100	100	0.2
	12	2	94.2	241.3	175	100	100	0.4
	13	1.05	38.7	101	14.8	0	0	0
	13	1.1	43.7	99.6	18.8	20	20	0
	13	1.15	50.7	104.3	20.7	20	0	0
	13	1.2	58.2	103.8	24.8	40	0	0
	13	1.25	63.5	109.4	31.2	40	20	0
	13	1.3	69.4	118.8	40.6	40	0	0
	13	1.35	73.8	125	45	80	0	0
	13	1.4	77.7	137.4	51.2	80	20	0
	13	1.45	80.6	140.6	55.8	100	60	0
	13	1.5	83.5	147.6	75.2	100	20	0
	13	1.55	86.1	155.2	80.8	100	40	0
	13	1.6	87.8	169	91.6	100	60	0
	13	1.65	88.7	181	102.2	100	80	0
	13	1.7	90.4	188	112.3	100	100	0
	13	1.75	91.3	201.2	131.8	100	100	0
	13	1.8	92.4	228.5	152.5	100	100	0
	13	1.85	92.9	223.8	148.6	100	100	0
	13	1.9	93.8	238.8	167.8	100	100	0
	13	1.95	94.2	249.6	181.8	100	100	0.2
	13	2	95.2	274	201	100	100	0.2
	14	1.05	39	101.4	17	0	0	0
	14	1.1	43.8	99.5	17	20	0	0
	14	1.15	51.6	105.6	23.4	0	0	0
	14	1.2	58.4	107.2	28.4	20	0	0
	14	1.25	66.5	106	31.8	0	0	0
	14	1.3	71.9	119.8	39.4	40	20	0
	14	1.35	75.1	123.7	44.7	80	60	0
	14	1.4	79.6	140	62.2	100	20	0
	14	1.45	82.4	138.6	60.6	100	0	0
	14	1.5	85	154.5	79	80	20	0
	14	1.55	87.3	166.6	90	100	40	0
	14	1.6	88.1	166.8	91.8	100	80	0
	14	1.65	90.4	179.5	109	100	60	0
	14	1.7	92.5	193.3	124	100	100	0
	14	1.75	92.5	209	136	100	100	0
	14	1.8	93.4	226.2	149.8	100	100	0
	14	1.85	93.9	229.2	161.6	100	100	0
	14	1.9	94.2	255.5	183.3	100	100	0
	14	1.95	95.4	257.8	190.4	100	100	0
	14	2	95.8	264.6	202.8	100	100	0.4
	15	1.05	39.3	102.8	17.8	0	0	0
	15	1.1	44.2	106.6	21.3	0	0	0
	15	1.15	53.1	110.8	26.4	0	0	0
	15	1.2	61.6	109.4	30.6	0	0	0
	15	1.25	67.4	112.3	32.7	40	0	0
	15	1.3	72.6	123.8	42	40	0	0
	15	1.35	77.6	130	49.5	20	0	0
	15	1.4	81.9	131.4	57	100	40	0
	15	1.45	84.7	144.7	72.3	100	0	0
	15	1.5	86.2	147.4	75.8	100	20	0
	15	1.55	89.2	160.6	88	100	60	0
	15	1.6	89.7	172.5	100	100	80	0
	15	1.65	91.1	181	107.8	100	100	0
	15	1.7	92.6	196	129.8	100	100	0
	15	1.75	93.7	210.8	143.8	100	100	0.2
	15	1.8	93.8	221.4	155.8	100	100	0
	15	1.85	94.8	242.6	174.4	100	100	0
	15	1.9	95.3	241.7	182.7	100	100	0.2
	15	1.95	96.2	270.6	204.2	100	100	0.4
	15	2	96.2	269.8	203.4	100	100	0
	16	1.05	39.8	102.8	19	0	0	0
	16	1.1	45.9	98.6	19	0	0	0
	16	1.15	53.8	104.3	25	0	0	0
	16	1.2	62.7	117.3	34.5	20	0	0
	16	1.25	69.8	115.3	35.3	40	20	0
	16	1.3	75	125.2	43.2	20	20	0
	16	1.35	79.5	130.4	53.6	80	0	0
	16	1.4	82.8	147.7	67.7	80	60	0
	16	1.45	85.9	147	73.8	100	0	0
	16	1.5	87.8	151.5	76	100	40	0
	16	1.55	90	165.2	94.4	100	60	0
	16	1.6	90.7	175.5	105.5	100	60	0
	16	1.65	92.1	193.6	123.2	100	100	0
	16	1.7	93.6	204.6	136.2	100	100	0.2
	16	1.75	94.1	223.8	158.6	100	100	0
	16	1.8	94.6	235.6	167	100	100	0.2
	16	1.85	95.7	245.2	179	100	100	0
	16	1.9	95.9	260.6	197.4	100	100	0.2
	16	1.95	96.1	271.6	207.4	100	100	0.2
	16	2	96.5	283.6	225.4	100	100	0
	17	1.05	40.2	104	20.5	40	0	0
	17	1.1	47.3	102.7	21.7	0	0	0
	17	1.15	56.1	111	29.3	20	0	0
	17	1.2	63.2	112.6	36.8	40	0	0
	17	1.25	71.8	114.7	41.7	80	40	0
	17	1.3	78	120	48.8	60	0	0
	17	1.35	81.9	127	53.8	100	80	0
	17	1.4	84.7	136.3	63	80	0	0
	17	1.45	87.6	152	80.8	80	20	0
	17	1.5	89.5	157.2	84	100	60	0
	17	1.55	90.7	170.3	98.5	100	80	0
	17	1.6	92	172.8	107.5	100	100	0
	17	1.65	93.3	200.4	129.2	100	100	0
	17	1.7	94	205	139.3	100	100	0
	17	1.75	94.5	223.4	157.4	100	100	0
	17	1.8	95.1	239	172.6	100	100	0
	17	1.85	96.1	261.4	193.2	100	100	0
	17	1.9	96.2	262.8	202.6	100	100	0.4
	17	1.95	96.5	284.3	219.8	100	100	0
	17	2	96.9	302	238	100	100	0.2
	18	1.05	40.2	101.4	21.4	40	0	0
	18	1.1	48.2	109	26.5	0	0	0
	18	1.15	57.9	103.8	26.4	0	0	0
	18	1.2	65.2	115.5	38	0	0	0
	18	1.25	72.7	122.5	43	40	20	0
	18	1.3	78.1	123.2	46.8	60	20	0
	18	1.35	82.7	132.8	58	60	0	0
	18	1.4	85.7	140.3	71.3	100	60	0
	18	1.45	88.1	149.3	79.8	100	20	0
	18	1.5	89.8	158	88.6	100	20	0
	18	1.55	91.6	171.4	105.8	100	80	0
	18	1.6	93.1	196.7	128.3	100	100	0
	18	1.65	93.7	196.6	136	100	100	0
	18	1.7	94.5	212	149.5	100	100	0
	18	1.75	95.2	232.8	169.8	100	100	0
	18	1.8	95.5	245.3	181.7	100	100	0.2
	18	1.85	96.2	252.3	191.3	100	100	0
	18	1.9	96.6	287	225	100	100	0
	18	1.95	97	292	233.5	100	100	0
	18	2	97.1	300	240.2	100	100	0
	19	1.05	40.9	95.6	19.6	0	0	0
	19	1.1	49.3	104.6	24.8	0	0	0
	19	1.15	59.2	107.8	28.5	0	0	0
	19	1.2	68.2	106	33.4	0	0	0
	19	1.25	74.7	114.5	43.5	40	0	0
	19	1.3	79.9	127.6	56.6	40	0	0
	19	1.35	84.7	129.8	58.4	80	0	0
	19	1.4	87.7	139.8	71	100	0	0
	19	1.45	89.4	155.4	86	80	0	0
	19	1.5	91.3	166.4	93.2	100	20	0
	19	1.55	92.6	187.6	116	100	60	0
	19	1.6	93.6	185.3	117.8	100	100	0
	19	1.65	94.2	202.4	137.4	100	100	0
	19	1.7	95.1	220.8	158.4	100	100	0
	19	1.75	95.7	242	177.8	100	100	0
	19	1.8	96.1	240.3	184.8	100	100	0
	19	1.85	96.5	274	209.8	100	100	0.2
	19	1.9	97.2	278.3	216	100	100	0
	19	1.95	97.2	294.4	239	100	100	0
	19	2	97.5	312.6	256.4	100	100	0.4
	20	1.05	41.2	103.8	23.8	0	0	0
	20	1.1	50.6	106.5	27.5	60	0	0
	20	1.15	61.6	115.3	36.3	0	0	0
	20	1.2	70.5	113.5	40.5	0	0	0
	20	1.25	76.7	121	46.4	40	20	0
	20	1.3	81.5	123.3	54	80	20	0
	20	1.35	85.1	136	65.3	100	40	0
	20	1.4	89.3	153.8	85.8	100	20	0
	20	1.45	90.7	152	83.4	100	20	0
	20	1.5	92	156.8	93.8	100	60	0
	20	1.55	93	183.6	118.8	100	100	0
	20	1.6	94	187.5	124.5	100	100	0
	20	1.65	94.8	211.3	146.8	100	100	0
	20	1.7	95.6	229	163.8	100	100	0
	20	1.75	95.9	235	175.8	100	100	0
	20	1.8	96.6	256.6	196.4	100	100	0
	20	1.85	96.9	263.3	204.5	100	100	0
	20	1.9	97.3	291	227.4	100	100	0.4
	20	1.95	97.4	300	243.2	100	100	0
	20	2	97.6	330.2	275.6	100	100	0

## Sheet: SuppTable_1D
	Supplementary Table 1D. Summary results for the parameter space explored under Scenario B - Model 2
	Each row summarizes the results of five permutations
	% Perturbed SNPs	Factor of perturbation	Heritability in modern environment	Number of significant SNPs in GWAS (all)	Number of significant SNPs in GWAS (perturbed)	% simulations Pvalue GRSxE <0.05	% simulations Pvalue GRSxE <5x10-8	Average number of SNPs with GxE P<5x10-8
	1	1.05	36.9	96.5	25	20	0	0
	1	1.1	37.325	97	25	0	0	0
	1	1.15	38.32	93.8	25	0	0	0
	1	1.2	38.84	95.4	25	40	0	0
	1	1.25	39.44	94.2	25	60	40	0
	1	1.3	40.36	96.2	25	60	0	0
	1	1.35	41.82	94.8	25	100	20	0
	1	1.4	42.68	93.8	25	80	20	0
	1	1.45	46	90.4	25	100	0	0
	1	1.5	47.56	92.2	25	100	40	0
	1	1.55	46.96	89.6	25	100	60	0
	1	1.6	49.96	85.4	25	100	40	0.2
	1	1.65	52.46	91.6	25	100	100	0.4
	1	1.7	52.82	88.6	25	100	100	0
	1	1.75	54.28	84.8	25	100	100	0
	1	1.8	55.3	88.2	25	100	100	0.4
	1	1.85	54.6	77.4	25	100	100	0.8
	1	1.9	58.12	87	25	100	100	0.4
	1	1.95	60.72	84.4	25	100	100	0.6
	1	2	61.46	86.2	25	100	100	1.4
	2	1.05	37.34	100.6	48.6	0	0	0
	2	1.1	38.56	98.2	49	20	0	0
	2	1.15	39.62	97.4	49.6	80	0	0
	2	1.2	41.2	98.2	49.8	100	20	0
	2	1.25	44	100.8	49.8	100	80	0
	2	1.3	45.42	94.6	50	100	20	0
	2	1.35	48.38	95.2	50	100	40	0
	2	1.4	50.26	89.8	50	100	100	0
	2	1.45	54.16	90.6	50	100	100	0
	2	1.5	57.56	89.6	50	100	100	0
	2	1.55	61.26	90.2	50	100	100	0
	2	1.6	64.26	91.4	50	100	100	0
	2	1.65	63.1	93	50	100	100	0
	2	1.7	66.66	82.4	50	100	100	0
	2	1.75	68.76	86.8	50	100	100	0
	2	1.8	69.72	88.6	50	100	100	0
	2	1.85	71.82	86	50	100	100	0.6
	2	1.9	72.1	85	50	100	100	1
	2	1.95	74.34	81.8	50	100	100	0.8
	2	2	80.94	81.4	50	100	100	1.4
	3	1.05	37.72	100.4	62	0	0	0
	3	1.1	39.4	103	66.8	0	0	0
	3	1.15	41.46	104	68.8	80	0	0
	3	1.2	44.08	103.6	69.2	100	0	0
	3	1.25	48.9	104.2	72.2	100	20	0
	3	1.3	51.76	104.2	72.8	100	80	0
	3	1.35	56.06	102.8	72.2	100	100	0
	3	1.4	59.86	106.4	74.4	100	100	0
	3	1.45	63.64	108.8	74.8	100	100	0
	3	1.5	66.7	102.8	74.4	100	100	0
	3	1.55	70.26	103.6	75	100	100	0
	3	1.6	70.08	102.6	74.8	100	100	0
	3	1.65	72.4	97.25	75	100	100	0.25
	3	1.7	76.62	101	75	100	100	0
	3	1.75	78.8	98.2	75	100	100	0.2
	3	1.8	78.58	96.4	75	100	100	0.8
	3	1.85	82.34	97.6	75	100	100	0.4
	3	1.9	82.58	97.6	75	100	100	0.8
	3	1.95	83.5	96.8	74.8	100	100	0.6
	3	2	84.54	94	75	100	100	1.4
	4	1.05	37.88	99.4	70.8	20	0	0
	4	1.1	40.14	103.4	76.8	80	0	0
	4	1.15	43.66	114.8	82.8	100	20	0
	4	1.2	47.48	113	83.4	100	0	0
	4	1.25	51.94	114.6	88.4	100	20	0
	4	1.3	56.78	115.6	90	100	60	0
	4	1.35	60.58	109.8	90.8	100	100	0
	4	1.4	64.64	117	94.2	100	100	0
	4	1.45	67.62	117.4	95.8	100	100	0
	4	1.5	71.72	119.4	96.8	100	100	0
	4	1.55	75.16	115.8	97.6	100	100	0
	4	1.6	77.88	121.8	98	100	100	0
	4	1.65	80.2	116.4	99.2	100	100	0
	4	1.7	81.16	119.2	98.8	100	100	0.2
	4	1.75	83.38	116.6	99.4	100	100	0.2
	4	1.8	85.2	115.2	100	100	100	0
	4	1.85	86.7	113.8	100	100	100	0.2
	4	1.9	87.58	115.6	99.4	100	100	0.8
	4	1.95	89.38	115.6	100	100	100	1.2
	4	2	89.18	111.4	100	100	100	1.6
	5	1.05	38.2	103.6	78.2	0	0	0
	5	1.1	41.82	105	81.8	80	40	0
	5	1.15	45.92	110.8	89.4	100	40	0
	5	1.2	50.975	120.5	98.5	100	0	0
	5	1.25	55.44	118.6	99.4	100	80	0
	5	1.3	59.38	125	103.6	100	100	0
	5	1.35	65.02	124.2	104.6	100	100	0
	5	1.4	68.06	130	111.6	100	100	0
	5	1.45	74.46	132.2	114	100	100	0
	5	1.5	76.84	139	115.8	100	100	0
	5	1.55	77.96	134.4	117	100	100	0
	5	1.6	81.92	135.4	119.8	100	100	0
	5	1.65	84.26	131.8	119.4	100	100	0
	5	1.7	85.42	137	121.8	100	100	0
	5	1.75	85.66	137.8	122.4	100	100	0.2
	5	1.8	88.92	138	122.6	100	100	0
	5	1.85	89.48	133.2	123.6	100	100	0.2
	5	1.9	89.32	138	124.6	100	100	1.2
	5	1.95	91.46	134	124	100	100	1.8
	5	2	91.8	135.4	124.2	100	100	1.4
	6	1.05	38.52	103.6	79.6	0	0	0
	6	1.1	42.34	113.8	90.4	80	20	0
	6	1.15	46.64	112.6	93.2	100	40	0
	6	1.2	54.08	124	102.4	100	20	0
	6	1.25	59.38	130.2	108.8	100	60	0
	6	1.3	63.14	138.8	115	100	100	0
	6	1.35	68.84	139.6	118.4	100	100	0
	6	1.4	72.26	142.2	125.8	100	100	0
	6	1.45	77.14	145.4	127.6	100	100	0
	6	1.5	80.24	147.2	131.8	100	100	0
	6	1.55	81.38	150.8	134.6	100	100	0
	6	1.6	83.98	152	137.6	100	100	0
	6	1.65	85.9	151	137.8	100	100	0
	6	1.7	87.64	151.4	140.6	100	100	0
	6	1.75	89.22	153.4	143.4	100	100	0.4
	6	1.8	90.42	159.6	145.4	100	100	0.4
	6	1.85	90.86	157.2	146.2	100	100	0.6
	6	1.9	92.24	158.4	147.6	100	100	0.4
	6	1.95	92.76	159	148.2	100	100	0.8
	6	2	93.66	157	147.6	100	100	1.4
	7	1.05	38.8	103	81	20	0	0
	7	1.1	43.42	113.8	92.2	40	20	0
	7	1.15	49.78	120.4	102	80	20	0
	7	1.2	55.4	129.6	107.8	100	20	0
	7	1.25	61.3667	129.667	109.667	100	40	0
	7	1.3	67.78	136.8	119.4	100	100	0
	7	1.35	72.78	144.2	127	100	100	0
	7	1.4	75.35	154.5	137	100	100	0
	7	1.45	81.4	150.2	138.4	100	100	0
	7	1.5	82.42	160	146.4	100	100	0
	7	1.55	84.9	163	151.2	100	100	0
	7	1.6	86.12	166.2	153.2	100	100	0
	7	1.65	88.62	169.6	156.4	100	100	0
	7	1.7	89.2	171.4	160.4	100	100	0
	7	1.75	90.14	170.4	161	100	100	0.2
	7	1.8	91.28	175.6	163.4	100	100	0
	7	1.85	92.82	178.2	166.6	100	100	0.4
	7	1.9	93.2	175	167.4	100	100	0.2
	7	1.95	93.64	175.8	167.4	100	100	0.8
	7	2	94.24	180.2	170.2	100	100	1.4
	8	1.05	39.08	105.6	86.2	0	0	0
	8	1.1	43.92	108.4	94.8	20	0	0
	8	1.15	51.7	119.6	103.2	80	0	0
	8	1.2	57.86	130.8	113	100	20	0
	8	1.25	65.7	142.25	124	100	40	0
	8	1.3	70.42	147	129.4	100	100	0
	8	1.35	75.34	148	133.4	100	100	0
	8	1.4	79.04	162	144	100	100	0
	8	1.45	82.34	163.4	148.8	100	100	0
	8	1.5	84.52	169.8	157.2	100	100	0
	8	1.55	86.46	175.4	163.4	100	100	0
	8	1.6	88.3	183.4	167.4	100	100	0
	8	1.65	90.02	185.8	175.6	100	100	0
	8	1.7	91.22	188.8	178	100	100	0
	8	1.75	92.12	186.6	178	100	100	0.2
	8	1.8	92.52	192.6	182.8	100	100	0.2
	8	1.85	93.3	193.8	185	100	100	0.4
	8	1.9	94.44	199.6	190	100	100	0.2
	8	1.95	94.2	195.4	188.4	100	100	0.2
	8	2	95.3	194.6	189.2	100	100	0.8
	9	1.05	39.26	106.2	86.2	60	0	0
	9	1.1	45.32	114.4	97.4	20	0	0
	9	1.15	53.02	121.4	101.2	60	0	0
	9	1.2	59.68	126.8	111.6	100	20	0
	9	1.25	67.46	139.2	121.6	100	40	0
	9	1.3	73.74	150.2	135.6	100	100	0
	9	1.35	76.68	156	142	100	100	0
	9	1.4	82.1	166	151.4	100	100	0
	9	1.45	83.48	169	156.4	100	100	0
	9	1.5	86.62	175.4	163	100	100	0.2
	9	1.55	88.18	184.6	172	100	100	0.2
	9	1.6	90.06	182.4	173.6	100	100	0
	9	1.65	91.18	194.2	183.4	100	100	0
	9	1.7	91.44	197.4	187.2	100	100	0
	9	1.75	92.84	201.8	191	100	100	0
	9	1.8	93.8	206	199.4	100	100	0.4
	9	1.85	94.36	213.8	203	100	100	0.4
	9	1.9	94.96	211.2	203.8	100	100	0.6
	9	1.95	95.12	214.8	209.6	100	100	1
	9	2	95.96	214	209.2	100	100	1.2
	10	1.05	39.62	106.2	88.6	20	0	0
	10	1.1	46.36	118.6	100.4	40	0	0
	10	1.15	53.82	121.6	107.8	80	0	0
	10	1.2	61.72	136	118.2	80	20	0
	10	1.25	68.98	140	124	100	40	0
	10	1.3	73.38	149.4	134.4	100	100	0
	10	1.35	80.56	160	146.6	100	100	0
	10	1.4	84.24	163.2	151.6	100	100	0
	10	1.45	86.04	175.2	162.4	100	100	0
	10	1.5	88.2	181.2	171	100	100	0
	10	1.55	89.56	192.8	181.4	100	100	0
	10	1.6	90.74	199.2	188.6	100	100	0
	10	1.65	92.02	208.6	197.4	100	100	0
	10	1.7	93.3	209.4	202.4	100	100	0.2
	10	1.75	94.28	215	208.6	100	100	0
	10	1.8	94.66	218	210.2	100	100	0.2
	10	1.85	95.26	225.2	218.4	100	100	0.2
	10	1.9	95.34	225.6	220	100	100	0.6
	10	1.95	96.06	231.2	222.8	100	100	1.4
	10	2	96.48	238.8	232.6	100	100	0.8
	11	1.05	40.16	106.8	89.8	20	0	0
	11	1.1	47.86	110.8	94.8	40	20	0
	11	1.15	56.32	125.6	111.2	80	20	0
	11	1.2	64.12	137.6	122.2	100	20	0
	11	1.25	70.84	143.6	130.2	100	60	0
	11	1.3	77.36	155	142.2	100	100	0
	11	1.35	81.3	159.8	146	100	100	0
	11	1.4	84.86	172.6	160.2	100	100	0
	11	1.45	87.96	179	166.6	100	100	0
	11	1.5	89.44	187	177.8	100	100	0
	11	1.55	90.96	202.6	191.6	100	100	0
	11	1.6	91.78	205	195.6	100	100	0
	11	1.65	93.28	219.6	211.2	100	100	0
	11	1.7	94.2	214.4	208.4	100	100	0.6
	11	1.75	94.5	230.8	222.4	100	100	0
	11	1.8	95.18	233	224.4	100	100	0.4
	11	1.85	95.66	243.2	234.6	100	100	0.4
	11	1.9	96.4	238.8	234.6	100	100	0.6
	11	1.95	96.46	246.2	242	100	100	0.4
	11	2	96.94	246.6	242	100	100	0.8
	12	1.05	40.52	106.8	91.4	20	0	0
	12	1.1	48.38	114.4	99.8	80	20	0
	12	1.15	58.72	124.2	108.6	100	20	0
	12	1.2	66.2	131.4	117.6	100	20	0
	12	1.25	74.56	137.2	123.2	100	80	0
	12	1.3	80	150.4	141.2	100	100	0
	12	1.35	83.82	161.8	148.8	100	100	0
	12	1.4	85.84	183.2	172	100	100	0
	12	1.45	88.5	185.6	175.2	100	100	0
	12	1.5	89.98	195.4	187.6	100	100	0
	12	1.55	91.48	208	198.6	100	100	0
	12	1.6	92.68	212.6	204.2	100	100	0
	12	1.65	93.7	224.2	215	100	100	0
	12	1.7	94.36	227	219	100	100	0
	12	1.75	95	241	233.6	100	100	0
	12	1.8	95.66	241	235.4	100	100	0.2
	12	1.85	96.08	250.6	246.6	100	100	0
	12	1.9	96.54	256.6	251.4	100	100	1
	12	1.95	96.8	259	253	100	100	0.4
	12	2	97.16	266.4	262	100	100	2
	13	1.05	40.88	102.4	86.4	20	0	0
	13	1.1	49.92	119	102	80	0	0
	13	1.15	59.34	127.8	112.4	100	20	0
	13	1.2	68.26	138.6	122.8	100	20	0
	13	1.25	74.7	147.4	131.8	100	60	0
	13	1.3	80.28	157.2	144.2	100	100	0
	13	1.35	83.76	170	162.2	100	100	0
	13	1.4	86.9	175.2	165	100	100	0
	13	1.45	89.42	190.2	180.8	100	100	0
	13	1.5	90.8	205.8	197.2	100	100	0
	13	1.55	92.1	215.6	203.4	100	100	0
	13	1.6	93.8	218.4	209.2	100	100	0
	13	1.65	94.58	235	226.2	100	100	0
	13	1.7	95.08	237.2	229.6	100	100	0
	13	1.75	95.54	244.6	234.6	100	100	0.2
	13	1.8	95.98	254.4	248	100	100	0.4
	13	1.85	96.34	262.4	254.6	100	100	0.2
	13	1.9	96.88	265	259.8	100	100	1
	13	1.95	97.3	273	265.4	100	100	0.8
	13	2	97.54	277.6	271	100	100	1.2
	14	1.05	41.16	106.6	92.8	0	0	0
	14	1.1	50.4	118.8	103.2	60	0	0
	14	1.15	59.86	127.4	113.4	100	40	0
	14	1.2	70.1	136.4	123.4	100	20	0
	14	1.25	77.1	144.4	131.2	100	80	0
	14	1.3	81.88	162.4	148.2	100	80	0
	14	1.35	85.4	171.8	160.8	100	100	0
	14	1.4	87.82	178.4	168.2	100	100	0
	14	1.45	90.42	192	181	100	100	0
	14	1.5	91.28	202	193.4	100	100	0
	14	1.55	92.78	216.4	208.2	100	100	0
	14	1.6	93.94	227.8	220	100	100	0.2
	14	1.65	94.88	233.6	225.8	100	100	0.2
	14	1.7	95.44	253	246.2	100	100	0.4
	14	1.75	96	258.8	252.8	100	100	0
	14	1.8	96.38	267	259.8	100	100	0.2
	14	1.85	97.08	266.2	261	100	100	0.2
	14	1.9	97.14	282.2	276.4	100	100	0.2
	14	1.95	97.4	286.8	281	100	100	0.6
	14	2	97.74	293.8	290	100	100	1.4
	15	1.05	41.6	108.2	92.2	0	0	0
	15	1.1	51.02	120.6	105.2	80	20	0
	15	1.15	63	122.6	110.4	100	0	0
	15	1.2	72.12	136.4	126	100	80	0
	15	1.25	77.66	143.8	131.8	100	60	0
	15	1.3	82.56	163.8	148.8	100	100	0
	15	1.35	85.88	167.6	156.6	100	100	0
	15	1.4	89.16	182.6	171.4	100	100	0
	15	1.45	91.14	201.2	192.8	100	100	0
	15	1.5	92.24	205.2	197.6	100	100	0
	15	1.55	93.36	223	214	100	100	0
	15	1.6	94.72	229	220.4	100	100	0
	15	1.65	95.52	243.2	236	100	100	0
	15	1.7	95.94	255.6	248.4	100	100	0.2
	15	1.75	96.4	270	264.2	100	100	0
	15	1.8	96.86	270.8	266.4	100	100	0.4
	15	1.85	97.34	278.8	272.6	100	100	0.4
	15	1.9	97.46	291.6	285	100	100	0.4
	15	1.95	97.54	295.8	292	100	100	1
	15	2	97.82	305.6	301.4	100	100	2
	16	1.05	41.88	107.6	92	40	0	0
	16	1.1	52.88	118.2	100.8	80	0	0
	16	1.15	64.36	125.8	111.8	100	20	0
	16	1.2	73.76	135.8	123.6	100	40	0
	16	1.25	80.32	150.8	140.6	100	60	0
	16	1.3	83.9	162.4	150.6	100	100	0
	16	1.35	87.45	177	166.75	100	100	0
	16	1.4	90.3	192	181	100	100	0
	16	1.45	91.66	199	190.8	100	100	0
	16	1.5	93.16	217.2	205	100	100	0
	16	1.55	94.64	216	208	100	100	0.2
	16	1.6	95.16	243.4	234.2	100	100	0
	16	1.65	95.86	245.6	237.8	100	100	0.2
	16	1.7	96.16	256.4	249.8	100	100	0
	16	1.75	96.62	266.4	257.8	100	100	0.2
	16	1.8	97.14	283.2	278	100	100	0.2
	16	1.85	97.44	286.2	280.6	100	100	0.2
	16	1.9	97.72	299.2	293.8	100	100	0.6
	16	1.95	97.92	309.6	305	100	100	0.6
	16	2	97.84	318	312.6	100	100	1.6
	17	1.05	42.34	110.6	95.8	20	20	0
	17	1.1	53.32	120.6	104.8	40	0	0
	17	1.15	65.34	131.2	117	80	0	0
	17	1.2	74.36	139	125.6	100	60	0
	17	1.25	80.44	155	141.4	100	80	0
	17	1.3	84.86	159.6	149	100	80	0
	17	1.35	87.88	182.2	172	100	100	0
	17	1.4	90.5	187.75	179	100	100	0
	17	1.45	92.32	198.6	188.4	100	100	0
	17	1.5	93.76	211.2	201.6	100	100	0
	17	1.55	94.26	226	218.6	100	100	0
	17	1.6	95.46	239	230.4	100	100	0
	17	1.65	96.06	255.2	247	100	100	0.2
	17	1.7	96.64	258.4	252.4	100	100	0
	17	1.75	97.06	269.6	262	100	100	0
	17	1.8	97.48	291	285.2	100	100	0.4
	17	1.85	97.66	305.8	299.6	100	100	0.4
	17	1.9	97.82	310	305.2	100	100	0.6
	17	1.95	98.18	313	308.8	100	100	0.6
	17	2	98.24	325	322	100	100	0.6
	18	1.05	42.76	108.2	92.6	0	0	0
	18	1.1	55.02	110.4	99.6	60	0	0
	18	1.15	66.72	124	113.2	80	0	0
	18	1.2	74.96	141.4	129.4	100	40	0
	18	1.25	81.38	148.4	138.8	100	80	0
	18	1.3	86.1	163.8	152.6	100	100	0
	18	1.35	88.74	172.4	162.6	100	100	0
	18	1.4	90.98	186.2	176.8	100	100	0
	18	1.45	92.64	203.6	195	100	100	0
	18	1.5	93.98	217.8	209.6	100	100	0.2
	18	1.55	95	227	218.4	100	100	0
	18	1.6	95.82	246	237	100	100	0
	18	1.65	96.24	258.8	251.6	100	100	0.2
	18	1.7	96.86	269.4	264.2	100	100	0
	18	1.75	97.22	278.8	273.8	100	100	0.4
	18	1.8	97.48	287.4	282	100	100	0.2
	18	1.85	97.82	302.4	296.8	100	100	0.8
	18	1.9	97.92	309.8	305.4	100	100	0.8
	18	1.95	98.3	327.4	323.6	100	100	0.6
	18	2	98.32	328	323	100	100	0.4
	19	1.05	42.98	117.2	100	20	0	0
	19	1.1	55.6	115.8	101.6	60	0	0
	19	1.15	67.32	129.8	117.2	100	40	0
	19	1.2	76.26	141	129.6	100	40	0
	19	1.25	82.62	148	135.8	100	60	0
	19	1.3	86.72	160.4	150	100	80	0
	19	1.35	89.36	169.4	160	100	100	0
	19	1.4	91.94	195.2	184.8	100	100	0
	19	1.45	93.52	203.8	194.4	100	100	0
	19	1.5	94.5	216	207.4	100	100	0
	19	1.55	94.98	235	227.2	100	100	0
	19	1.6	95.88	241.2	236	100	100	0
	19	1.65	96.58	261.4	255	100	100	0
	19	1.7	97.1	272.8	264.8	100	100	0
	19	1.75	97.36	289.4	281.8	100	100	0
	19	1.8	97.54	297.6	293.6	100	100	0
	19	1.85	97.98	306.2	302.2	100	100	0.2
	19	1.9	98.2	314.2	309.4	100	100	0.4
	19	1.95	98.38	333.6	327.8	100	100	0.2
	19	2	98.58	338	335	100	100	0.2
	20	1.05	43.62	102.2	91.2	20	0	0
	20	1.1	56.9	118.8	104.8	40	0	0
	20	1.15	68.1	125.2	113	100	0	0
	20	1.2	77.32	144	132.6	100	40	0
	20	1.25	83.56	149.2	137.2	100	60	0
	20	1.3	87.46	161.6	150.2	100	100	0
	20	1.35	90.24	180.6	171	100	100	0
	20	1.4	92.4	189.8	181.4	100	100	0
	20	1.45	93.64	199.2	192.6	100	100	0
	20	1.5	94.86	220	212	100	100	0
	20	1.55	95.78	235.8	229	100	100	0
	20	1.6	96.24	250.4	243.6	100	100	0
	20	1.65	96.64	261.2	256.6	100	100	0
	20	1.7	97.4	283	276	100	100	0
	20	1.75	97.58	292.2	285.4	100	100	0.2
	20	1.8	97.98	303	296.8	100	100	0
	20	1.85	98.22	312	306.6	100	100	0.4
	20	1.9	98.22	325	321.2	100	100	0.4
	20	1.95	98.4	336	332.6	100	100	1.4
	20	2	98.56	344.6	342	100	100	1.4

## Sheet: SuppTable_1E
	Supplementary Table 1E. Summary results for the parameter space explored under Scenario C - Model 1
	Each row summarizes the results of five permutations
	% Perturbed SNPs	Factor of perturbation	Heritability in modern environment	Number of significant SNPs in GWAS (all)	Number of significant SNPs in GWAS (perturbed)	% simulations Pvalue GRSxE <0.05	% simulations Pvalue GRSxE <5x10-8	Average number of SNPs with GxE P<5x10-8
	1	1.05	37.125	94.5	0.75	0	0	0
	1	1.1	37.125	97	1.25	20	0	0
	1	1.15	37.225	97	1.75	0	0	0
	1	1.2	37.28	96.2	2.4	20	0	0
	1	1.25	37.42	93.2	1.4	0	0	0
	1	1.3	37.54	95.8	1.6	0	0	0
	1	1.35	37.475	96	1.5	0	0	0
	1	1.4	37.575	101.25	2	0	0	0
	1	1.45	37.9	99.2	2	0	0	0
	1	1.5	37.9	96.6	2.8	20	0	0
	1	1.55	38.2	100.8	2.8	20	0	0
	1	1.6	38.56	99.4	3.4	20	20	0
	1	1.65	38.3667	98.3333	4.33333	0	0	0
	1	1.7	39.34	96.4	4	0	0	0
	1	1.75	39.32	94.2	3.6	20	0	0
	1	1.8	40.1	91.75	2.5	0	0	0
	1	1.85	40.225	89.5	4	20	0	0
	1	1.9	40.36	89.4	3.8	0	0	0
	1	1.95	40.8333	99	7	0	0	0
	1	2	41.15	87	4.75	0	0	0
	2	1.05	36.98	98.4	2.6	0	0	0
	2	1.1	37.05	96.5	1.75	0	0	0
	2	1.15	37.44	97.8	2.4	0	0	0
	2	1.2	37.62	98.6	2.4	0	0	0
	2	1.25	38.26	90.2	2.8	0	0	0
	2	1.3	38.62	97.2	3.8	20	0	0
	2	1.35	39.5333	93.6667	2.66667	0	0	0
	2	1.4	39.2333	96	3.66667	0	0	0
	2	1.45	40.4	92.6	4	20	0	0
	2	1.5	41.72	86.4	3.6	0	0	0
	2	1.55	42.08	89.4	5.8	0	0	0
	2	1.6	42.46	89.8	4.8	0	0	0
	2	1.65	43.4	84.2	5.1	0	0	0
	2	1.7	44.34	76.4	5.8	20	20	0
	2	1.75	46.3667	80	5.33333	40	0	0
	2	1.8	46.7	74	5.4	0	0	0
	2	1.85	47.58	79.6	5.8	0	0	0
	2	1.9	48.66	76	7.8	0	0	0
	2	1.95	49.2	77.25	7.25	0	0	0
	2	2	50.425	70.5	8.5	40	20	0
	3	1.05	37.24	102.6	2.8	0	0	0
	3	1.1	37.24	100.6	4.2	0	0	0
	3	1.15	37.68	100.2	3	20	0	0
	3	1.2	38.42	90.2	2	0	0	0
	3	1.25	39.475	95.5	4.75	0	0	0
	3	1.3	39.72	95.4	3.8	0	0	0
	3	1.35	41.3	84.6667	4.33333	0	0	0
	3	1.4	42.85	80.25	6.75	20	20	0
	3	1.45	43.2	81.5	5	0	0	0
	3	1.5	45.84	78.4	6	0	0	0
	3	1.55	46.84	78.4	5.4	20	0	0
	3	1.6	48.0333	73	3.66667	0	0	0
	3	1.65	49.95	70.5	3.75	0	0	0
	3	1.7	51.2	71.25	6	0	0	0
	3	1.75	54.7	62.25	5.25	40	0	0
	3	1.8	54.9	62.25	6.5	20	0	0
	3	1.85	57.5	61.8	7.2	60	20	0
	3	1.9	58.775	56	5.75	60	0	0
	3	1.95	58.72	52.2	4.4	40	20	0
	3	2	62.5	48.75	6.5	40	0	0
	4	1.05	37.15	99.75	3.25	20	0	0
	4	1.1	37.75	98.75	4.25	0	0	0
	4	1.15	38.68	93	4.4	0	0	0
	4	1.2	40.08	88.8	6.4	0	0	0
	4	1.25	41.4	89.3333	5	0	0	0
	4	1.3	43.12	85.2	6.2	0	0	0
	4	1.35	44.125	84.75	7.25	40	20	0
	4	1.4	46.675	72.75	7	0	0	0
	4	1.45	48.12	73.6	5.6	20	0	0
	4	1.5	50.64	71.2	7.2	20	0	0
	4	1.55	54.26	61.2	4.8	0	0	0
	4	1.6	55.58	60	5	0	0	0
	4	1.65	54.35	62	5	0	0	0
	4	1.7	60.1667	51.3333	5.66667	0	0	0
	4	1.75	59.64	46.8	4.6	20	0	0
	4	1.8	63.86	44.2	3.8	20	0	0
	4	1.85	64.44	45.6	5.8	40	0	0
	4	1.9	65.62	43.6	5.2	0	0	0
	4	1.95	68.55	37.75	6.25	20	0	0
	4	2	68.08	36.2	4.6	40	0	0
	5	1.05	37.16	94.4	5.6	0	0	0
	5	1.1	38.2	97.2	5	0	0	0
	5	1.15	39.3	91.2	5	20	0	0
	5	1.2	41.38	88.8	6.4	0	0	0
	5	1.25	43.14	88.2	7.4	20	0	0
	5	1.3	44.5	78.8	4.4	0	0	0
	5	1.35	47.34	71.2	7.2	20	0	0
	5	1.4	50.38	68.2	6	0	0	0
	5	1.45	53.625	60	5	20	0	0
	5	1.5	56	53.75	5.5	0	0	0
	5	1.55	57.15	54.75	5.75	20	0	0
	5	1.6	60.32	50.4	7.2	40	0	0
	5	1.65	64.1	45.1	6.6	0	0	0
	5	1.7	66.26	41.4	5.4	0	0	0
	5	1.75	66.86	39.2	4	20	0	0
	5	1.8	70.54	32.4	4	20	0	0
	5	1.85	71.22	32.8	5.2	20	0	0
	5	1.9	72.8	29	3.8	20	0	0
	5	1.95	74.6	27.6	4.2	20	0	0.2
	5	2	76.1333	23	5	80	0	0
	6	1.05	37.44	96.8	5.4	0	0	0
	6	1.1	38.6	91	7.4	0	0	0
	6	1.15	40.64	92	6	0	0	0
	6	1.2	43.575	84.5	7.75	0	0	0
	6	1.25	46.04	79.6	7.8	20	0	0
	6	1.3	48.7	72.4	7.8	0	0	0
	6	1.35	50.9	64.25	6	0	0	0
	6	1.4	54.32	58.6	6.6	20	20	0
	6	1.45	57.95	51.5	5.75	0	0	0
	6	1.5	63.325	43.75	5.75	20	0	0
	6	1.55	64.475	41.75	6	0	0	0
	6	1.6	64.8	47	6	40	0	0
	6	1.65	69.1	33	5.33333	40	0	0.2
	6	1.7	71.72	34.6	4.2	20	0	0
	6	1.75	73.275	32.75	5.5	60	20	0
	6	1.8	73.85	28.25	4	40	0	0
	6	1.85	76.48	23.6	3	40	0	0
	6	1.9	78.06	20.4	3.2	0	0	0
	6	1.95	79.44	15.4	1	0	0	0
	6	2	81.6	15.2	3.6	60	40	0
	7	1.05	37.6333	102.667	8.33333	0	0	0
	7	1.1	39.22	91	8.8	0	0	0
	7	1.15	41.66	91.6	8.8	20	0	0
	7	1.2	44.72	79.6	8.2	0	0	0
	7	1.25	47.62	71.6	7.2	0	0	0
	7	1.3	50.96	65.4	7.8	0	0	0
	7	1.35	55.54	58.4	7	0	0	0
	7	1.4	61.05	46.5	6	20	0	0
	7	1.45	63.34	42.8	5.4	0	0	0
	7	1.5	67.26	38	4.2	20	0	0
	7	1.55	67.02	35	3.8	40	0	0
	7	1.6	73.3	29.4	5	0	0	0
	7	1.65	73.25	26	4	20	0	0
	7	1.7	74.38	26.2	4.6	0	0	0
	7	1.75	76.1333	20.3333	2.33333	40	20	0.2
	7	1.8	81.3	13.4	3.2	60	0	0
	7	1.85	80.575	17	3.5	20	0	0
	7	1.9	82.98	12.6	2.4	20	20	0
	7	1.95	85.38	10	2.6	40	0	0
	7	2	85.225	9.5	2.5	60	0	0
	8	1.05	37.92	97.2	9.8	0	0	0
	8	1.1	39.62	94.6	7.8	20	0	0
	8	1.15	42.6	81	11	20	0	0
	8	1.2	46.8	77.6	7.6	0	0	0
	8	1.25	50.36	68	9.4	0	0	0
	8	1.3	54.46	61	6.8	20	0	0
	8	1.35	57.72	52	5	20	0	0
	8	1.4	63.84	42	5.8	0	0	0
	8	1.45	66.525	37.5	3.75	20	0	0
	8	1.5	69.92	33	3.6	20	0	0
	8	1.55	72.275	28.75	5	20	0	0
	8	1.6	75.06	24.8	2.8	0	0	0
	8	1.65	77.62	21.6	3.6	40	20	0
	8	1.7	78.9	17.8	2.4	60	20	0
	8	1.75	82.05	13.5	2.5	20	0	0
	8	1.8	82.425	12	2.25	40	20	0
	8	1.85	85.08	9	3.4	100	40	0.2
	8	1.9	86.125	7.5	2.5	80	20	0
	8	1.95	86.4	9	2.2	20	0	0
	8	2	88	6.4	1.6	60	0	0
	9	1.05	37.82	100.6	11.2	0	0	0
	9	1.1	40.325	97.25	10.25	20	0	0
	9	1.15	44.1	81.2	11	0	0	0
	9	1.2	47.72	73.2	7	20	0	0
	9	1.25	55.2	54.6667	9.66667	20	0	0
	9	1.3	58.05	53	12.5	0	0	0
	9	1.35	61.88	46.4	6	0	0	0
	9	1.4	66.16	39.4	5.8	0	0	0
	9	1.45	69.25	37	5	0	0	0
	9	1.5	72.5333	28	5	0	0	0
	9	1.55	76.56	20.6	4.6	0	0	0
	9	1.6	78.68	17.8	4.4	40	0	0
	9	1.65	81.2	14.8	3.4	20	0	0
	9	1.7	82.7	14	2.2	20	20	0
	9	1.75	85.2333	9.33333	2.66667	20	0	0
	9	1.8	86.2	8.2	2.2	60	0	0
	9	1.85	88.22	6	2	60	0	0.4
	9	1.9	88.24	7	2.6	80	20	0
	9	1.95	89.08	-	-	-	-	-
	9	2	90.28	3.8	1.6	60	0	0
	10	1.05	38.3	97.4	9.6	0	0	0
	10	1.1	41.14	86.8	9.6	0	0	0
	10	1.15	45.02	77.2	8.4	20	0	0
	10	1.2	51.3	66.5	9.75	0	0	0
	10	1.25	55.92	59.6	8.8	20	0	0
	10	1.3	61.15	46	5.25	0	0	0
	10	1.35	65.6	42	7	40	0	0
	10	1.4	69.925	35.25	4.25	20	0	0
	10	1.45	73.65	26.5	6.5	40	0	0
	10	1.5	75.7	24.75	3.5	0	0	0
	10	1.55	79.4	16.6	3.6	40	0	0
	10	1.6	82.5	15.25	3.5	20	0	0
	10	1.65	83.1	10.4	2.4	40	0	0
	10	1.7	84.8	9.33333	1	40	0	0
	10	1.75	86.325	7.5	1.25	0	0	0
	10	1.8	87.1	8.8	1.8	20	0	0.2
	10	1.85	89.24	4.8	1.4	40	0	0
	10	1.9	90.18	4.4	1.6	80	20	0.2
	10	1.95	90.46	-	-	-	-	-
	10	2	91.66	-	-	-	-	-
	11	1.05	38.46	94.2	9.2	0	0	0
	11	1.1	41.875	87.75	12	0	0	0
	11	1.15	47.06	76	8.8	0	0	0
	11	1.2	52.58	65.6	10	0	0	0
	11	1.25	58.6	51.6	9.2	0	0	0
	11	1.3	64.6	41.5	6.5	0	0	0
	11	1.35	68.5	35.25	5.25	0	0	0
	11	1.4	72.32	32	7.6	20	0	0
	11	1.45	76.425	21.5	4	0	0	0
	11	1.5	80.2	16.5	5	80	40	0
	11	1.55	82.3	13.4	3.4	20	0	0
	11	1.6	83.56	11.4	2	80	0	0
	11	1.65	86.22	7.2	2.6	40	0	0.2
	11	1.7	88	6.2	3	60	0	0
	11	1.75	88.825	4.5	1	20	20	0
	11	1.8	89.675	5	1.5	20	0	0
	11	1.85	90.775	-	-	-	-	-
	11	1.9	91.74	3.4	1.2	60	0	0
	11	1.95	93	-	-	-	-	-
	11	2	93.075	-	-	-	-	-
	12	1.05	38.65	97.75	13	0	0	0
	12	1.1	42.6	91.75	13.75	0	0	0
	12	1.15	47.94	74.4	14.4	0	0	0
	12	1.2	54.04	62.6	8.4	0	0	0
	12	1.25	60.78	49	7.8	20	20	0
	12	1.3	65.75	39.25	7.25	0	0	0
	12	1.35	70.76	29	4	0	0	0
	12	1.4	75.575	25.75	5.5	40	0	0
	12	1.45	79.1	20.5	3.25	40	20	0
	12	1.5	80.9667	19	2.66667	0	0	0
	12	1.55	84.425	9.25	3.25	40	0	0
	12	1.6	86	8	2.5	40	0	0
	12	1.65	87.78	6.8	2	20	0	0
	12	1.7	89.45	5.5	2	60	20	0
	12	1.75	90.26	4.8	1.4	60	40	0
	12	1.8	91.04	-	-	-	-	-
	12	1.85	92.52	-	-	-	-	-
	12	1.9	93.275	-	-	-	-	-
	12	1.95	93.64	-	-	-	-	-
	12	2	94.52	-	-	-	-	-
	13	1.05	38.86	92.8	10.8	0	0	0
	13	1.1	43.28	81.4	9.8	0	0	0
	13	1.15	49.325	68.25	10.25	0	0	0
	13	1.2	57.7	57.6667	8	0	0	0
	13	1.25	63.225	41	6.75	0	0	0
	13	1.3	68.88	38.6	6.4	20	20	0
	13	1.35	73.34	25.4	4.2	0	0	0
	13	1.4	77.92	21	4.8	20	20	0
	13	1.45	80.78	16	5.8	40	0	0
	13	1.5	84.2	10.8	3	40	0	0
	13	1.55	85.68	8.8	2	20	0	0
	13	1.6	87.275	8	2	20	0	0
	13	1.65	88.625	6	3	80	20	0
	13	1.7	89.975	4	1.25	20	0	0
	13	1.75	91.3	-	-	-	-	-
	13	1.8	91.8	-	-	-	-	-
	13	1.85	93.4	-	-	-	-	-
	13	1.9	93.48	-	-	-	-	-
	13	1.95	94.675	-	-	-	-	-
	13	2	95.1333	-	-	-	-	-
	14	1.05	39.34	97	14.2	0	0	0
	14	1.1	44.46	79.8	16	0	0	0
	14	1.15	51.65	67	11	20	0	0
	14	1.2	58.2	52.4	7.2	20	0	0
	14	1.25	65.5667	38.3333	8.66667	0	0	0
	14	1.3	70.42	32	4.2	0	0	0
	14	1.35	75.7667	26.3333	7	0	0	0
	14	1.4	79.2	17.6	3.8	40	20	0
	14	1.45	83.32	11.6	3.6	20	0	0
	14	1.5	85.74	8.6	3	80	0	0
	14	1.55	87.18	6.8	3	40	0	0
	14	1.6	88.75	4	0.5	40	0	0
	14	1.65	90.35	3.5	2	20	0	0
	14	1.7	91.76	-	-	-	-	-
	14	1.75	92.3	3.25	1.5	40	0	0
	14	1.8	93.64	-	-	-	-	-
	14	1.85	93.8667	-	-	-	-	-
	14	1.9	94.22	-	-	-	-	-
	14	1.95	94.925	-	-	-	-	-
	14	2	95.5	-	-	-	-	-
	15	1.05	39.1333	88.6667	10.3333	0	0	0
	15	1.1	45.3	81.2	17.2	0	0	0
	15	1.15	54.2	60.4	12.6	20	0	0
	15	1.2	62.04	46.2	10.2	40	20	0
	15	1.25	67.45	35.5	6.5	0	0	0
	15	1.3	72.4	31	7.75	20	20	0
	15	1.35	76.8	20.3333	3.66667	20	0	0
	15	1.4	81.36	16.4	3.2	0	0	0
	15	1.45	83.98	9.4	3	60	20	0
	15	1.5	86.5	7.75	3.75	40	0	0
	15	1.55	88.66	5.2	2.6	60	0	0
	15	1.6	90.0667	5	1.66667	40	20	0
	15	1.65	91.425	-	-	-	-	-
	15	1.7	92.4	2.8	1.6	60	0	0.2
	15	1.75	93.46	-	-	-	-	-
	15	1.8	93.725	-	-	-	-	-
	15	1.85	94.38	-	-	-	-	-
	15	1.9	95.34	-	-	-	-	-
	15	1.95	95.72	-	-	-	-	-
	15	2	96.08	-	-	-	-	-
	16	1.05	39.9333	87.3333	16.6667	0	0	0
	16	1.1	46.9	75	17.4	20	0	0
	16	1.15	54.6	56.75	11.5	0	0	0
	16	1.2	62.82	41.6	6.8	0	0	0
	16	1.25	69.02	35.4	5.4	0	0	0
	16	1.3	77	22.5	5.75	0	0	0
	16	1.35	80.6	16.3333	5.66667	20	20	0
	16	1.4	82.64	13	3	0	0	0
	16	1.45	86.22	7.8	1.8	20	0	0
	16	1.5	88.25	4.75	1.25	20	0	0
	16	1.55	89.8	4	1	0	0	0
	16	1.6	91.38	-	-	-	-	-
	16	1.65	92.1	-	-	-	-	-
	16	1.7	93.66	-	-	-	-	-
	16	1.75	93.82	-	-	-	-	-
	16	1.8	94.86	-	-	-	-	-
	16	1.85	95.4	-	-	-	-	-
	16	1.9	95.6	-	-	-	-	-
	16	1.95	96	-	-	-	-	-
	16	2	96.66	-	-	-	-	-
	17	1.05	39.8	88	21	0	0	0
	17	1.1	47	76.8	15.8	20	0	0
	17	1.15	56.1	59.2	13.4	0	0	0
	17	1.2	65.35	40.5	9.75	0	0	0
	17	1.25	71.1	32	5.75	20	0	0
	17	1.3	77.14	20.6	4.6	20	20	0
	17	1.35	81.46	16	4.4	20	0	0
	17	1.4	84.425	12.5	4	0	0	0
	17	1.45	87.18	6.8	2.8	40	0	0
	17	1.5	89.52	5	1.6	20	0	0
	17	1.55	90.62	-	-	-	-	-
	17	1.6	92.18	-	-	-	-	-
	17	1.65	93.14	-	-	-	-	-
	17	1.7	93.88	-	-	-	-	-
	17	1.75	94.925	-	-	-	-	-
	17	1.8	95.18	-	-	-	-	-
	17	1.85	95.925	-	-	-	-	-
	17	1.9	96.28	-	-	-	-	-
	17	1.95	96.72	-	-	-	-	-
	17	2	97.0667	-	-	-	-	-
	18	1.05	40.52	86.4	16.8	0	0	0
	18	1.1	47.925	75	17.25	20	0	0
	18	1.15	58.04	55.4	11.6	20	0	0
	18	1.2	66.62	38.2	8.6	0	0	0
	18	1.25	73.15	29.5	5.5	20	0	0
	18	1.3	78.6	18	6	20	0	0
	18	1.35	83.48	14	4.6	20	20	0
	18	1.4	85.78	8.2	3	40	0	0
	18	1.45	87.92	6	2.8	60	0	0
	18	1.5	90.1	3.8	1.2	20	0	0
	18	1.55	91.7	-	-	-	-	-
	18	1.6	92.6	-	-	-	-	-
	18	1.65	93.5333	-	-	-	-	-
	18	1.7	94.3333	-	-	-	-	-
	18	1.75	94.925	-	-	-	-	-
	18	1.8	95.76	-	-	-	-	-
	18	1.85	96.6	-	-	-	-	-
	18	1.9	96.56	-	-	-	-	-
	18	1.95	96.98	-	-	-	-	-
	18	2	97.08	-	-	-	-	-
	19	1.05	40.7	93	19.3333	20	0	0
	19	1.1	49.725	69.5	14	0	0	0
	19	1.15	59.86	54	12.2	0	0	0
	19	1.2	68.94	34.8	9.4	40	0	0
	19	1.25	74.8	23	4.66667	0	0	0
	19	1.3	80.75	18.5	5	60	0	0
	19	1.35	84.18	11	2.8	0	0	0
	19	1.4	87.34	8	2.8	20	0	0
	19	1.45	89.225	3.75	1	20	0	0
	19	1.5	90.48	-	-	-	-	-
	19	1.55	92.42	-	-	-	-	-
	19	1.6	93.4	-	-	-	-	-
	19	1.65	94.375	-	-	-	-	-
	19	1.7	95.14	-	-	-	-	-
	19	1.75	95.45	-	-	-	-	-
	19	1.8	95.98	-	-	-	-	-
	19	1.85	96.68	-	-	-	-	-
	19	1.9	97.02	-	-	-	-	-
	19	1.95	97.5	-	-	-	-	-
	19	2	97.46	-	-	-	-	-
	20	1.05	41.4	94	19	0	0	0
	20	1.1	50.28	69	12.2	0	0	0
	20	1.15	60.76	48.8	12.6	20	0	0
	20	1.2	69.1	34.2	9	0	0	0
	20	1.25	76.4333	19	3.33333	0	0	0
	20	1.3	80.95	15	6	0	0	0
	20	1.35	85.34	7.2	2.2	0	0	0
	20	1.4	88.9	4.4	2.2	20	20	0
	20	1.45	90.32	3.2	1.2	60	0	0
	20	1.5	91.76	-	-	-	-	-
	20	1.55	93	-	-	-	-	-
	20	1.6	93.875	-	-	-	-	-
	20	1.65	94.8	-	-	-	-	-
	20	1.7	95.54	-	-	-	-	-
	20	1.75	95.875	-	-	-	-	-
	20	1.8	96.42	-	-	-	-	-
	20	1.85	96.96	-	-	-	-	-
	20	1.9	97.2	-	-	-	-	-
	20	1.95	97.675	-	-	-	-	-
	20	2	97.8	-	-	-	-	-

## Sheet: SuppTable_1F
	Supplementary Table 1F. Summary results for the parameter space explored under Scenario C - Model 2
	Each row summarizes the results of five permutations
	% Perturbed SNPs	Factor of perturbation	Heritability in modern environment	Number of significant SNPs in GWAS (all)	Number of significant SNPs in GWAS (perturbed)	% simulations Pvalue GRSxE <0.05	% simulations Pvalue GRSxE <5x10-8	Average number of SNPs with GxE P<5x10-8
	1	1.05	37.16	100.2	25	20	20	0
	1	1.1	37.54	96.6	25	0	0	0
	1	1.15	38.08	97	25	40	0	0
	1	1.2	38.92	94.8	25	40	0	0
	1	1.25	39.92	88.6	25	80	20	0
	1	1.3	41	90.8	25	100	20	0
	1	1.35	42.22	81.6	25	100	20	0
	1	1.4	43.32	83.6	25	80	20	0
	1	1.45	45.76	76.8	25	100	20	0
	1	1.5	47.3	71.8	25	100	40	0
	1	1.55	48.04	70.6	25	100	80	0
	1	1.6	49.36	70.2	25	100	100	0.2
	1	1.65	52	64.4	25	100	80	0
	1	1.7	54.16	61.4	25	100	100	0
	1	1.75	52.2	64.6	25	100	100	0
	1	1.8	58.06	54.8	25	100	100	0.6
	1	1.85	59.22	50.6	25	100	100	0.2
	1	1.9	62.04	46.8	25	100	100	0.4
	1	1.95	62.04	48.8	25	100	100	1.6
	1	2	64.48	42.2	25	100	100	1.2
	2	1.05	37.5	101.6	48.2	20	0	0
	2	1.1	38.48	95.6	48.6	0	0	0
	2	1.15	39.7	91	49	60	40	0
	2	1.2	42.14	85.8	48	80	0	0
	2	1.25	43.68	81.6	48.6	100	60	0
	2	1.3	46.1	83.4	47.8	100	20	0
	2	1.35	50.3	72.6	48	100	60	0
	2	1.4	51.58	70.2	48.6	100	80	0
	2	1.45	55.12	62.2	48	100	100	0
	2	1.5	57.56	59	47.8	100	100	0
	2	1.55	60.62	59.8	47.4	100	100	0
	2	1.6	64.62	53.6	46.4	100	100	0
	2	1.65	67.64	50.8	45	100	100	0
	2	1.7	68.56	49.4	45.6	100	100	0
	2	1.75	69.74	48	44.6	100	100	0.2
	2	1.8	71.86	49.8	46.6	100	100	0.4
	2	1.85	72.54	46	44.2	100	100	0.6
	2	1.9	74.04	47	45	100	100	0.2
	2	1.95	75.58	47	45.4	100	100	1.2
	2	2	78.56	43	41.8	100	100	0.8
	3	1.05	37.66	94.6	61.8	20	0	0
	3	1.1	39	94.8	62.4	60	20	0
	3	1.15	41.58	88.6	61.8	80	20	0
	3	1.2	44.02	87.4	63.4	100	0	0
	3	1.25	48.64	78	61.2	100	40	0
	3	1.3	53.02	76	62.8	100	80	0
	3	1.35	57.45	63.75	56.25	100	100	0
	3	1.4	59.96	63.6	57	100	100	0
	3	1.45	64.38	59.2	54.6	100	100	0
	3	1.5	66.44	53.4	51	100	100	0
	3	1.55	66.86	58.6	56.2	100	100	0
	3	1.6	68.88	55	53.6	100	100	0
	3	1.65	72.64	50.2	47.6	100	100	0
	3	1.7	77.38	42.8	42.6	100	100	0.2
	3	1.75	76.1	47	46.4	100	100	0.4
	3	1.8	78.58	43.8	43.4	100	100	0.4
	3	1.85	82.26	37	37	100	100	0.2
	3	1.9	83.8	35.6	35.4	100	100	0.4
	3	1.95	84.78	33	33	100	100	0.6
	3	2	85.78	29.4	29.4	100	100	2.2
	4	1.05	37.88	96.8	69.4	0	0	0
	4	1.1	40.22	95.6	70.6	40	20	0
	4	1.15	43.82	85.6	67.6	100	20	0
	4	1.2	47	83.8	68.4	80	20	0
	4	1.25	52.04	77	66.6	100	40	0
	4	1.3	56.72	70.8	63	100	100	0
	4	1.35	61	61.2	56.6	100	80	0
	4	1.4	63.98	60	56.6	100	100	0
	4	1.45	67.86	54.4	53.6	100	100	0
	4	1.5	73.6	45.8	45.4	100	100	0
	4	1.55	74.14	49.4	47.8	100	100	0
	4	1.6	76.46	43.4	42.2	100	100	0
	4	1.65	80.04	36	35.8	100	100	0
	4	1.7	80.74	36	35.8	100	100	0.2
	4	1.75	82.7	32.4	32.2	100	100	0
	4	1.8	85.06	27.2	27.2	100	100	0
	4	1.85	85.62	29	28.8	100	100	0.4
	4	1.9	87.72	22	22	100	100	0.6
	4	1.95	88.38	25.2	25.2	100	100	0.8
	4	2	90.18	16.8	16.8	100	100	1.6
	5	1.05	38.22	101.6	77.6	40	20	0
	5	1.1	41.34	87.8	70	60	20	0
	5	1.15	45.84	85	71.8	100	20	0
	5	1.2	50.74	79	69.6	100	0	0
	5	1.25	55.42	69.6	64	100	60	0
	5	1.3	61.54	59.8	56.6	100	80	0
	5	1.35	65.16	54.6	53	100	100	0
	5	1.4	69.075	49.25	48	100	100	0
	5	1.45	73.16	45.2	44.4	100	100	0
	5	1.5	76.36	39.4	38.8	100	100	0
	5	1.55	79.26	36.4	36.2	100	100	0
	5	1.6	80.86	33.8	33.4	100	100	0.2
	5	1.65	82.98	28.6	28.4	100	100	0
	5	1.7	86.12	21.8	21.6	100	100	0
	5	1.75	86.2	23.6	23.6	100	100	0
	5	1.8	88.08	20	19.8	100	100	0.2
	5	1.85	88.12	18.4	18.4	100	100	0.8
	5	1.9	89.6	17	17	100	100	0.8
	5	1.95	91.06	14	14	100	100	0.2
	5	2	91.38	14	14	100	100	0.8
	6	1.05	38.48	89	71	0	0	0
	6	1.1	42.18	92.4	77.6	20	20	0
	6	1.15	47.56	85.6	73.4	80	40	0
	6	1.2	52.8	75.4	68.2	100	0	0
	6	1.25	59.16	65.4	62.4	100	40	0
	6	1.3	64.5	60.2	58.8	100	100	0
	6	1.35	67.74	51	49.8	100	100	0
	6	1.4	74.62	38.8	38.4	100	100	0
	6	1.45	77.02	37.6	37	100	100	0
	6	1.5	80.15	32.5	32.5	100	100	0
	6	1.55	82.88	28	27.8	100	100	0
	6	1.6	83.86	24.4	24.2	100	100	0
	6	1.65	86.46	21.8	21.8	100	100	0
	6	1.7	87.16	17.2	17.2	100	100	0.2
	6	1.75	89.14	16	16	100	100	0
	6	1.8	90.02	14.6	14.6	100	100	0.4
	6	1.85	90.82	12.2	12.2	100	100	0.2
	6	1.9	91.48	12	12	100	100	0
	6	1.95	92.76	9	9	100	100	0.4
	6	2	93.84	7.8	7.8	100	100	0.4
	7	1.05	38.98	98	79.4	20	0	0
	7	1.1	43.3	94.4	76.4	60	20	0
	7	1.15	48.14	82	74	100	40	0
	7	1.2	55.12	70.4	65.6	100	0	0
	7	1.25	62.2	58.8	56.6	100	80	0
	7	1.3	68.12	49.6	48	100	60	0
	7	1.35	73.68	43	42.8	100	100	0
	7	1.4	76.94	37.2	36.6	100	100	0
	7	1.45	78.04	33.6	33.2	100	100	0
	7	1.5	81.9	26	26	100	100	0
	7	1.55	84.52	21.8	21.8	100	100	0
	7	1.6	86.44	18.8	18.8	100	100	0
	7	1.65	87.84	15.8	15.8	100	100	0
	7	1.7	90.1	12	12	100	100	0
	7	1.75	90.7	10.4	10.4	100	100	0.2
	7	1.8	91.28	11.4	11.4	100	100	0
	7	1.85	92.16	8.4	8.4	100	100	0.2
	7	1.9	92.88	8.2	8.2	100	100	0.2
	7	1.95	93.7	7.4	7.4	100	100	0.6
	7	2	94.48	4.8	4.8	100	100	0.2
	8	1.05	39.18	100.8	81	40	0	0
	8	1.1	44.22	88.6	76.8	40	0	0
	8	1.15	51.08	75.4	66.8	80	0	0
	8	1.2	56.88	63.8	60.6	80	0	0
	8	1.25	64.22	55.8	53	100	40	0
	8	1.3	70.46	51.2	49.4	100	60	0
	8	1.35	74.46	38.4	38.2	100	80	0
	8	1.4	78.4	30.6	30.6	100	100	0
	8	1.45	82.66	23.2	23	100	100	0
	8	1.5	85.4	16.6	16.6	100	80	0
	8	1.55	86.74	15.8	15.6	100	100	0
	8	1.6	88.56	14	14	100	100	0
	8	1.65	90.54	10	10	100	100	0
	8	1.7	90.66	11.8	11.8	100	80	0
	8	1.75	92.22	8.2	8.2	100	100	0.2
	8	1.8	93.14	7.2	7.2	100	100	0
	8	1.85	93.88	4	4	100	80	0
	8	1.9	94.38	4.8	4.8	100	80	0.4
	8	1.95	94.2	7	7	100	100	0.2
	8	2	95.74	-	-	80	40	-
	9	1.05	39.54	92.6	74.8	20	0	0
	9	1.1	44.98	83.4	72.6	60	0	0
	9	1.15	53.22	73.6	67	100	40	0
	9	1.2	60.78	61.8	59.2	100	60	0
	9	1.25	67.26	50.8	50.2	100	80	0
	9	1.3	73.76	38.2	38.2	100	80	0
	9	1.35	77.22	29.2	29	100	60	0
	9	1.4	81.58	23	23	100	100	0
	9	1.45	83.74	21.4	21.2	100	100	0
	9	1.5	86.5	14.6	14.6	100	80	0
	9	1.55	88.58	14.4	14.2	100	80	0
	9	1.6	89.94	10	10	100	100	0
	9	1.65	91.26	10	10	100	100	0.2
	9	1.7	91.76	8.6	8.6	100	100	0
	9	1.75	93.02	6	6	100	100	0
	9	1.8	93.84	4.6	4.6	100	100	0
	9	1.85	94.36	3.2	3.2	100	60	0.4
	9	1.9	95.32	-	-	60	20	-
	9	1.95	95.28	-	-	80	80	-
	9	2	95.64	3.6	3.6	100	80	0.4
	10	1.05	39.68	98.8	83.6	0	0	0
	10	1.1	46.48	81	72	80	20	0
	10	1.15	54.3	69.6	63.8	100	60	0
	10	1.2	61.9	59.4	57.6	100	20	0
	10	1.25	68.5	46.4	45.2	100	20	0
	10	1.3	75.52	37	36.4	100	60	0
	10	1.35	79.6	28.2	28.2	100	60	0
	10	1.4	83.225	21.25	21.25	100	100	0
	10	1.45	85.74	17.8	17.8	100	60	0
	10	1.5	87.36	15.6	15.4	100	80	0
	10	1.55	89.68	9.6	9.6	100	80	0
	10	1.6	90.7	8.8	8.8	100	100	0
	10	1.65	92.12	6.6	6.6	100	100	0.2
	10	1.7	92.94	6	6	100	80	0
	10	1.75	93.92	2.4	2.4	100	60	0
	10	1.8	94.92	-	-	80	40	-
	10	1.85	95.04	3.8	3.8	100	100	0.2
	10	1.9	95.76	-	-	40	40	-
	10	1.95	95.9	-	-	60	40	-
	10	2	96.4	-	-	60	40	-
	11	1.05	40.28	92.4	78.6	0	0	0
	11	1.1	47.76	82.4	73.6	20	0	0
	11	1.15	55.92	64.4	60.6	60	0	0
	11	1.2	64.7	51.4	49.6	100	20	0
	11	1.25	72.34	37.2	36.8	100	20	0
	11	1.3	76.22	34.4	33.4	100	20	0
	11	1.35	81.66	22.6	22.6	100	80	0
	11	1.4	84.15	18	17.75	100	40	0
	11	1.45	86.68	15	14.6	100	60	0
	11	1.5	89.1	10	10	100	60	0
	11	1.55	89.66	9.4	9.4	100	100	0
	11	1.6	91.48	6.4	6.4	100	80	0
	11	1.65	93.32	4.6	4.6	100	40	0
	11	1.7	93.7	5.4	5.4	100	100	0
	11	1.75	94.34	-	-	80	40	-
	11	1.8	95.1	-	-	40	20	-
	11	1.85	95.96	3.4	3.4	100	80	0
	11	1.9	96.3	-	-	40	20	-
	11	1.95	96.4	-	-	0	0	-
	11	2	96.8	-	-	20	0	-
	12	1.05	40.76	91.6	80.4	0	0	0
	12	1.1	49.08	79.2	71	40	20	0
	12	1.15	57.78	62.4	58.6	100	20	0
	12	1.2	66.74	47.2	46	100	0	0
	12	1.25	73.14	36.4	36.2	100	60	0
	12	1.3	78.6	28.4	28.4	100	40	0
	12	1.35	82.72	23	22.8	100	80	0
	12	1.4	85.52	16.2	16.2	100	80	0
	12	1.45	88.62	11.2	11.2	100	20	0
	12	1.5	90.24	9.2	9.2	100	60	0
	12	1.55	91	7.8	7.8	100	80	0
	12	1.6	92.72	5.2	5.2	100	60	0.2
	12	1.65	94.02	3.2	3.2	100	40	0
	12	1.7	94.56	-	-	80	40	-
	12	1.75	95.04	3.2	3.2	100	40	0.2
	12	1.8	95.68	-	-	80	40	-
	12	1.85	96.58	-	-	20	0	-
	12	1.9	96.62	-	-	20	0	-
	12	1.95	96.96	-	-	0	0	-
	12	2	96.86	-	-	40	20	-
	13	1.05	40.9	93.6	80.8	40	0	0
	13	1.1	49.42	78	73	80	40	0
	13	1.15	59.44	57.8	56	80	20	0
	13	1.2	67.76	44.2	43.6	100	20	0
	13	1.25	75.08	31.8	31.4	100	20	0
	13	1.3	80.68	23.8	23.8	100	20	0
	13	1.35	84.38	16.2	16.2	100	40	0
	13	1.4	87.125	11.75	11.75	100	60	0
	13	1.45	89.22	8.4	8.4	100	60	0
	13	1.5	90.82	7.8	7.8	100	20	0
	13	1.55	92.24	4.8	4.8	100	0	0
	13	1.6	93.74	-	-	80	60	-
	13	1.65	94.42	3.8	3.8	100	40	0
	13	1.7	94.4	-	-	80	20	-
	13	1.75	95.58	-	-	60	20	-
	13	1.8	96.38	-	-	20	0	-
	13	1.85	96.26	-	-	20	20	-
	13	1.9	96.84	-	-	40	0	-
	13	1.95	97.28	-	-	20	0	-
	13	2	97.52	-	-	0	0	-
	14	1.05	41.06	95.6	84.2	20	0	0
	14	1.1	51.3	69.6	65.8	40	20	0
	14	1.15	60.1	61.4	58.8	60	20	0
	14	1.2	70.28	40	39.4	100	20	0
	14	1.25	75.94	31.4	31.2	100	60	0
	14	1.3	80.7	23.8	23.8	100	40	0
	14	1.35	85.2	14.4	14.4	100	40	0
	14	1.4	88.02	10.2	10.2	100	40	0
	14	1.45	90.32	8.6	8.6	100	0	0
	14	1.5	91.92	3.6	3.6	100	0	0
	14	1.55	93.56	-	-	40	40	-
	14	1.6	93.94	4.8	4.8	100	40	0
	14	1.65	95.2	-	-	40	0	-
	14	1.7	95.48	-	-	80	0	-
	14	1.75	95.96	-	-	40	0	-
	14	1.8	96.36	-	-	20	0	-
	14	1.85	97.06	-	-	20	0	-
	14	1.9	97.28	-	-	0	0	-
	14	1.95	97.6	-	-	0	0	-
	14	2	97.88	-	-	0	0	-
	15	1.05	41.52	94	81	20	0	0
	15	1.1	52.2	69.2	65.4	20	0	0
	15	1.15	62.8	53.6	52.2	100	20	0
	15	1.2	71.12	36.4	36.2	80	0	0
	15	1.25	77.96	27.2	26.6	100	0	0
	15	1.3	82.56	19.6	19.6	100	40	0
	15	1.35	86.04	14.2	14.2	100	40	0
	15	1.4	89.26	9	9	100	20	0
	15	1.45	91.12	5.2	5.2	100	20	0
	15	1.5	92.34	3.4	3.4	100	20	0
	15	1.55	93.38	4	4	100	60	0
	15	1.6	94.6	-	-	80	40	-
	15	1.65	95.22	-	-	60	20	-
	15	1.7	96.02	-	-	40	0	-
	15	1.75	96.26	-	-	40	0	-
	15	1.8	96.96	-	-	20	0	-
	15	1.85	97.28	-	-	0	0	-
	15	1.9	97.44	-	-	0	0	-
	15	1.95	97.66	-	-	20	20	-
	15	2	98.12	-	-	0	0	-
	16	1.05	42.18	86.4	75	0	0	0
	16	1.1	52.42	70.4	64.6	40	0	0
	16	1.15	63.28	51.2	49.4	100	20	0
	16	1.2	72.46	37.4	37.4	100	20	0
	16	1.25	79.36	25.6	25.6	100	20	0
	16	1.3	83.94	18.2	18.2	100	0	0
	16	1.35	87.12	11	11	100	80	0
	16	1.4	89.28	9.6	9.6	100	0	0
	16	1.45	91.5	5.6	5.6	100	60	0
	16	1.5	93.26	3.8	3.8	100	40	0
	16	1.55	94.1	4	4	100	20	0
	16	1.6	94.66	-	-	60	0	-
	16	1.65	95.76	-	-	40	0	-
	16	1.7	96.44	-	-	0	0	-
	16	1.75	96.6	-	-	20	0	-
	16	1.8	96.98	-	-	20	0	-
	16	1.85	97.36	-	-	0	0	-
	16	1.9	97.5	-	-	0	0	-
	16	1.95	97.9	-	-	0	0	-
	16	2	98.02	-	-	20	20	-
	17	1.05	42.325	89	77.75	0	0	0
	17	1.1	53.92	66.4	63	100	20	0
	17	1.15	65.26	46.6	46	80	40	0
	17	1.2	73.62	33.8	33.4	80	0	0
	17	1.25	80.3	24	23.8	80	20	0
	17	1.3	85.06	14.4	14.4	100	0	0
	17	1.35	88.36	9.6	9.6	100	20	0
	17	1.4	90.62	7.4	7.4	100	0	0
	17	1.45	92.48	5.4	5.4	100	20	0
	17	1.5	93.82	-	-	80	40	-
	17	1.55	94.82	-	-	60	0	-
	17	1.6	95.68	-	-	20	0	-
	17	1.65	96.06	-	-	20	20	-
	17	1.7	96.34	-	-	0	0	-
	17	1.75	97.02	-	-	0	0	-
	17	1.8	97.28	-	-	20	20	-
	17	1.85	97.58	-	-	0	0	-
	17	1.9	98.06	-	-	20	20	-
	17	1.95	98.14	-	-	0	0	-
	17	2	98.22	-	-	0	0	-
	18	1.05	42.25	92.75	81.25	20	0	0
	18	1.1	55.52	62.6	58.2	80	0	0
	18	1.15	66.78	43.2	42.2	80	0	0
	18	1.2	75.1	30	29	100	0	0
	18	1.25	81.72	20.4	20.2	100	20	0
	18	1.3	85.6	14	14	100	20	0
	18	1.35	89.22	9.6	9.6	100	20	0
	18	1.4	91.52	3.6	3.6	80	20	0
	18	1.45	92.42	4.6	4.6	60	20	0
	18	1.5	94	-	-	80	40	-
	18	1.55	95.08	-	-	40	0	-
	18	1.6	95.68	-	-	0	0	-
	18	1.65	96.38	-	-	0	0	-
	18	1.7	96.72	-	-	0	0	-
	18	1.75	97.2	-	-	0	0	-
	18	1.8	97.56	-	-	0	0	-
	18	1.85	97.7	-	-	0	0	-
	18	1.9	98.02	-	-	0	0	-
	18	1.95	98.2	-	-	0	0	-
	18	2	98.5	-	-	0	0	-
	19	1.05	43.38	80	74	20	0	0
	19	1.1	55.94	64.8	59.8	80	20	0
	19	1.15	67.38	44.2	43	100	60	0
	19	1.2	76.375	29.5	29.25	100	0	0
	19	1.25	82.86	18.2	18.2	80	0	0
	19	1.3	86.48	11.4	11.4	100	60	0
	19	1.35	89.54	6.6	6.6	100	40	0
	19	1.4	91.78	-	-	60	20	-
	19	1.45	93.38	-	-	60	0	-
	19	1.5	94.64	-	-	40	20	-
	19	1.55	95.26	-	-	40	0	-
	19	1.6	96.12	-	-	20	20	-
	19	1.65	96.82	-	-	0	0	-
	19	1.7	97.06	-	-	0	0	-
	19	1.75	97.48	-	-	0	0	-
	19	1.8	97.74	-	-	0	0	-
	19	1.85	97.88	-	-	0	0	-
	19	1.9	98.24	-	-	0	0	-
	19	1.95	98.38	-	-	0	0	-
	19	2	98.34	-	-	0	0	-
	20	1.05	43.64	82.6	73.4	20	0	0
	20	1.1	56.7	64.4	60.8	40	0	0
	20	1.15	68.9	39.8	38.4	80	20	0
	20	1.2	77.04	25.8	25.8	80	0	0
	20	1.25	83.48	16.2	16.2	100	20	0
	20	1.3	87.42	11.8	11.8	100	20	0
	20	1.35	90.48	5.8	5.8	60	0	0
	20	1.4	91.98	3.8	3.8	100	40	0
	20	1.45	93.9	-	-	60	20	-
	20	1.5	94.94	-	-	40	20	-
	20	1.55	95.38	-	-	40	0	-
	20	1.6	96.4	-	-	0	0	-
	20	1.65	96.9	-	-	0	0	-
	20	1.7	97.34	-	-	0	0	-
	20	1.75	97.7	-	-	0	0	-
	20	1.8	97.64	-	-	0	0	-
	20	1.85	98.16	-	-	0	0	-
	20	1.9	98.36	-	-	0	0	-
	20	1.95	98.5	-	-	0	0	-
	20	2	98.6	-	-	0	0	-
